# Supplementary material for: Interactions between two QTLs for time to anthesis on spike development and fertility in wheat
Source: Sci Rep. 2021 Jan 28;11:2451. doi: 10.1038/s41598-021-81857-6 (PMC7843729; doi:10.1038/s41598-021-81857-6)
Supplement: Supplementary file 1 — Supplementary Information 1. [file 41598_2021_81857_MOESM1_ESM.xlsx]

## Sheet: Paragon Baj map and genotypes
ParBaj	chromosome	position [cM]	ParBaj_0001	ParBaj_0002	ParBaj_0003	ParBaj_0004	ParBaj_0005	ParBaj_0006	ParBaj_0007	ParBaj_0008	ParBaj_0009	ParBaj_0010	ParBaj_0011	ParBaj_0012	ParBaj_0013	ParBaj_0014	ParBaj_0015	ParBaj_0016	ParBaj_0017	ParBaj_0018	ParBaj_0019	ParBaj_0020	ParBaj_0021	ParBaj_0022	ParBaj_0023	ParBaj_0024	ParBaj_0025	ParBaj_0026	ParBaj_0027	ParBaj_0028	ParBaj_0029	ParBaj_0030	ParBaj_0031	ParBaj_0032	ParBaj_0033	ParBaj_0034	ParBaj_0035	ParBaj_0036	ParBaj_0037	ParBaj_0038	ParBaj_0039	ParBaj_0040	ParBaj_0041	ParBaj_0042	ParBaj_0043	ParBaj_0044	ParBaj_0045	ParBaj_0046	ParBaj_0047
AX-95153822	1A	0	H	B	A	B	B	H	A	A	B	A	B	A	B	B	B	A	B	B	A	B	B	A	A	B	A	B	B	B	A	B	A	H	A	B	A	A	A	B	H	B	A	B	A	B	A	A	B
AX-94894883	1A	0.8	H	B	A	B	B	H	A	A	B	A	B	A	B	B	B	A	B	B	A	B	B	A	A	B	A	B	B	B	A	B	A	H	A	B	A	A	A	B	H	B	A	B	A	B	A	A	B
AX-94656925	1A	2.4	H	B	A	B	B	H	A	A	B	A	B	A	B	B	B	A	B	B	A	B	B	A	A	B	A	B	B	B	A	B	A	H	A	B	A	A	A	B	H	B	A	B	A	B	A	H	B
AX-95139456	1A	3.4	H	B	A	B	B	H	A	A	B	A	B	A	B	B	B	A	B	B	A	B	B	A	A	B	A	B	B	B	A	B	A	H	A	B	A	A	A	B	H	B	A	B	A	B	A	B	B
AX-94540853	1A	4.2	H	B	H	B	B	H	A	A	B	A	B	A	B	B	B	A	B	B	A	B	B	A	A	B	A	B	B	B	A	B	A	H	A	B	A	A	A	B	H	B	A	B	A	B	A	B	B
AX-95191967	1A	5.1	H	-	H	-	B	H	A	A	B	A	-	A	B	B	B	A	B	B	A	B	B	A	A	B	A	B	-	B	A	B	A	H	A	B	A	A	A	B	H	B	A	B	A	B	A	-	B
AX-95219658	1A	5.5	-	B	A	B	B	H	A	A	B	A	B	A	B	B	B	A	B	B	A	-	B	A	A	B	A	B	B	-	A	B	A	A	A	B	A	A	A	B	-	B	A	B	A	-	A	B	B
AX-94977486	1A	5.8	A	B	A	B	B	A	A	A	B	A	B	A	B	B	B	A	B	B	A	B	B	A	A	B	A	B	B	B	A	B	A	B	A	B	-	A	A	B	H	B	A	B	A	B	A	B	B
AX-94532387	1A	6.3	H	B	H	B	B	-	A	A	B	A	B	A	B	B	B	A	B	B	A	B	B	A	A	B	A	-	B	B	A	B	A	B	A	-	A	A	A	B	-	B	H	B	H	B	A	-	-
AX-94976542	1A	6.9	H	B	H	B	B	H	A	A	B	A	B	A	B	B	B	A	B	B	A	B	B	A	A	B	A	B	B	B	A	B	A	B	A	B	A	A	A	B	H	B	H	B	B	B	A	B	B
AX-94679841	1A	7.3	H	B	H	B	B	-	A	A	B	A	B	A	B	B	B	A	B	B	A	B	B	A	A	B	A	B	B	B	A	B	A	B	A	B	A	A	A	B	H	B	H	B	B	B	A	B	B
AX-95239997	1A	7.8	-	B	H	B	B	H	A	A	B	A	B	A	B	B	B	A	B	B	A	B	B	A	A	B	A	B	B	B	A	B	A	B	A	B	A	A	A	B	H	B	H	B	B	B	A	B	B
AX-94892856	1A	8.4	H	B	H	B	B	H	A	A	B	A	B	A	B	B	B	A	B	B	A	B	B	A	A	B	-	B	B	B	A	B	A	B	A	B	A	A	A	B	H	B	H	B	B	B	-	B	B
AX-94637309	1A	8.7	-	B	H	B	B	-	A	A	B	A	B	A	B	B	B	A	B	B	A	B	B	A	A	B	A	B	B	B	A	B	A	B	A	B	A	A	A	B	-	B	-	B	B	B	A	B	B
AX-94957092	1A	9	H	B	H	B	B	H	A	A	B	A	B	A	B	B	B	A	B	B	A	B	B	A	A	B	A	B	B	B	A	B	A	B	A	B	-	A	A	B	H	B	A	B	B	B	A	B	B
AX-94833258	1A	9.5	-	B	-	B	B	H	A	A	B	A	B	A	B	B	B	A	B	B	A	B	B	A	A	B	A	B	B	B	A	B	A	B	A	B	A	A	A	B	H	B	-	B	B	B	A	B	B
AX-94811887	1A	9.8	H	B	H	B	B	H	A	A	B	A	B	A	B	B	B	A	B	B	A	B	B	A	A	B	A	B	B	B	A	B	A	B	A	B	A	A	A	B	H	B	H	B	B	B	A	B	B
AX-95091882	1A	10.6	H	-	A	B	B	B	A	A	B	A	B	A	A	A	B	A	B	B	A	B	B	A	A	B	A	B	B	B	A	B	A	-	A	B	A	A	A	B	H	B	H	B	B	B	A	B	B
AX-94778966	1A	11	H	B	A	B	B	B	A	A	B	A	B	A	A	A	B	A	B	B	A	B	B	A	A	B	A	B	B	B	A	B	A	B	A	B	A	A	A	B	H	B	H	B	B	B	A	B	B
AX-94979364	1A	11.4	B	B	A	B	B	B	A	A	B	A	B	A	A	A	B	A	B	B	A	B	B	A	-	B	A	B	B	B	A	B	A	B	A	B	A	A	A	B	-	B	H	B	B	B	A	B	B
AX-94389844	1A	12.1	B	B	A	B	B	B	A	A	B	A	B	A	A	A	B	A	B	B	A	B	B	A	A	B	A	B	B	B	A	B	A	B	A	B	A	A	A	B	B	B	B	B	B	B	A	B	B
AX-94963297	1A	12.8	H	B	A	B	A	B	A	A	B	A	B	A	A	A	B	A	B	B	A	B	B	A	A	B	A	B	B	B	A	B	A	B	A	B	A	A	A	B	H	B	-	B	B	B	A	B	B
AX-95216629	1A	13.6	A	B	A	B	A	B	A	A	B	A	B	A	A	A	B	A	B	B	A	B	A	A	A	B	A	B	B	B	A	B	A	B	A	B	A	B	A	B	A	B	A	B	B	B	A	B	B
AX-94667962	1A	13.7	A	B	A	B	A	B	A	A	H	A	B	A	A	A	B	A	B	B	A	B	A	A	A	-	A	B	B	B	A	B	A	B	A	B	A	B	A	B	A	B	A	B	B	B	A	B	B
AX-94432350	1A	14	-	B	A	B	A	B	A	A	B	A	B	A	A	A	B	A	B	B	A	B	A	-	A	-	A	B	B	B	A	B	A	B	A	B	A	B	A	B	A	B	H	B	B	B	A	B	B
AX-94477156	1A	14	H	B	A	B	A	B	-	A	B	A	B	A	A	A	B	A	B	B	A	B	A	-	A	B	A	B	B	B	A	B	A	B	A	B	A	B	A	B	A	-	-	B	B	B	A	B	B
AX-94522776	1A	14	H	B	A	B	A	B	A	A	B	A	B	A	A	A	B	-	B	B	A	B	A	H	A	B	A	B	B	B	A	B	-	B	-	B	A	B	A	B	A	B	H	-	B	B	A	B	B
AX-94834230	1A	14	H	B	A	B	A	B	A	A	B	A	B	A	A	A	B	A	B	B	A	B	A	-	A	B	A	B	B	B	A	B	A	B	A	B	A	B	A	B	A	B	H	B	B	B	A	B	B
AX-95020827	1A	14	H	B	A	B	A	B	A	A	B	A	B	A	A	A	B	A	B	B	A	B	A	H	A	B	A	B	B	B	A	B	A	B	A	B	A	B	A	B	A	B	H	B	B	B	A	B	B
AX-94404380	1A	14.1	H	B	A	B	A	B	A	A	B	A	B	A	A	A	B	A	B	B	A	B	A	H	-	B	A	B	B	B	A	B	A	B	A	B	A	B	-	B	A	B	H	B	B	B	A	B	B
AX-94998774	1A	14.4	B	B	A	B	A	B	A	A	B	A	B	A	A	A	B	A	B	B	A	B	A	H	A	B	A	B	B	B	A	B	A	B	A	B	A	B	A	B	A	B	-	B	B	B	A	B	B
AX-94682405	1A	14.6	-	B	A	B	A	B	A	A	B	A	B	A	A	A	B	A	B	B	A	B	A	H	A	B	A	B	B	B	A	B	A	B	A	B	A	B	A	B	A	B	H	B	B	B	A	B	B
AX-94994812	1A	14.8	H	B	A	B	A	B	A	A	B	A	B	A	A	A	B	A	B	B	A	B	A	H	A	B	A	B	B	B	A	B	A	B	A	B	A	B	A	B	A	B	H	B	B	B	A	B	B
AX-94501544	1A	15.1	H	B	A	B	A	B	A	A	B	A	B	A	A	A	B	A	B	B	A	B	A	H	A	B	A	B	B	B	A	B	A	B	A	B	A	B	A	B	A	B	H	B	B	B	A	B	B
AX-94910059	1A	15.3	H	B	A	B	A	B	A	A	B	A	B	A	A	A	B	A	B	B	A	B	A	H	A	B	A	B	B	B	A	B	A	B	A	B	A	B	A	B	A	B	H	B	B	B	A	B	B
AX-95154988	1A	15.6	H	B	A	B	A	B	A	A	B	A	B	A	A	A	B	A	B	B	A	B	A	H	A	B	A	B	B	B	A	B	A	B	A	B	A	B	A	B	A	-	H	B	B	B	A	B	B
AX-94711533	1A	15.9	H	B	A	B	A	B	A	A	B	A	B	A	A	A	B	A	B	B	A	B	A	H	A	B	A	B	B	B	A	B	A	B	A	B	A	B	A	B	A	B	H	B	B	B	A	B	B
AX-94670363	1A	16.5	H	B	A	B	A	B	A	A	B	A	B	A	A	A	H	A	B	B	A	B	A	H	A	B	A	B	B	B	A	B	A	B	A	B	A	B	A	B	A	B	H	B	B	B	A	B	B
AX-95657280	1A	16.8	H	B	A	B	A	B	A	A	B	A	B	A	A	A	H	A	B	B	A	B	A	H	A	B	A	B	B	B	A	B	A	B	A	B	A	B	A	B	A	B	H	B	B	B	A	B	B
AX-94599217	1A	17.7	B	B	A	B	A	B	A	A	B	A	B	A	A	A	A	A	B	B	A	B	A	H	A	B	A	B	B	B	A	B	A	B	A	B	A	B	A	B	A	B	H	B	B	B	A	B	B
AX-94669768	1A	17.8	B	B	A	B	A	B	A	A	B	A	B	A	A	A	A	A	B	B	A	B	A	-	A	B	A	B	B	B	A	B	A	B	A	B	A	B	A	B	A	B	H	B	B	B	A	B	B
AX-94698280	1A	17.8	B	B	A	B	A	B	A	A	B	A	B	A	A	A	A	A	B	B	A	B	A	H	A	B	A	B	B	B	A	B	A	B	A	B	A	B	A	B	A	B	H	B	B	B	A	B	B
AX-94710260	1A	18	B	B	A	B	A	B	A	A	B	A	B	A	A	A	A	A	B	B	A	B	A	H	A	B	A	B	B	B	A	B	A	B	A	B	A	B	A	B	A	B	H	B	B	B	A	B	B
AX-94677073	1A	18.2	B	B	A	B	A	B	A	A	B	A	B	A	A	A	A	A	B	B	A	B	A	H	A	B	A	B	B	B	A	B	A	B	A	B	A	B	A	B	A	B	H	B	B	B	A	B	B
AX-94783290	1A	18.9	-	-	A	B	A	B	A	A	H	A	B	A	A	A	A	A	-	B	H	B	A	H	A	B	A	B	-	B	A	B	A	B	A	B	A	B	A	B	A	B	H	B	B	B	A	H	B
AX-94571950	1A	19.2	-	B	A	B	A	B	A	A	B	A	B	A	A	A	A	A	B	B	H	B	A	H	A	B	A	B	-	B	A	B	A	B	A	B	A	B	A	B	A	B	H	B	B	B	A	H	B
AX-94710443	1A	19.2	B	B	A	B	A	B	A	A	B	A	B	A	A	A	A	A	B	B	-	B	A	-	A	B	A	B	B	B	A	B	A	B	A	B	A	B	A	B	A	B	-	B	B	B	A	-	B
AX-94759417	1A	19.3	B	B	A	B	A	B	A	A	B	A	B	A	A	A	A	A	B	B	-	B	A	H	A	B	A	B	B	B	A	B	A	B	A	B	A	B	A	B	A	B	-	B	B	B	A	H	B
AX-94926933	1A	19.7	B	B	A	A	A	B	A	A	B	A	B	A	A	A	A	A	B	B	H	-	A	H	A	B	A	B	B	B	A	B	A	B	A	B	A	B	A	B	A	B	H	B	B	B	A	H	B
AX-94446043	1A	21	B	B	A	A	A	B	A	A	B	A	B	A	A	A	A	A	B	B	H	B	A	H	A	B	A	B	B	B	A	B	A	B	A	B	A	B	A	A	A	B	H	B	B	B	A	A	B
AX-95187202	1A	21.1	B	B	A	A	A	B	A	A	B	A	B	A	A	A	A	A	B	B	H	B	A	A	A	B	A	B	B	B	A	B	A	B	A	B	A	B	A	A	A	B	H	B	B	B	A	A	B
AX-94595423	1A	21.9	B	B	A	A	A	B	A	A	B	A	B	A	A	A	A	A	B	A	-	B	A	H	A	B	A	B	B	B	B	B	A	B	A	A	A	B	A	A	A	B	H	B	B	B	A	B	B
AX-95233488	1A	21.9	B	B	A	A	A	B	A	A	B	A	B	A	A	A	A	A	B	A	H	-	A	H	A	B	A	B	B	B	B	B	A	B	A	A	A	B	A	A	A	B	H	B	B	B	A	B	B
AX-94412818	1A	22.5	B	B	A	A	A	B	A	A	B	A	B	A	A	A	A	A	B	A	B	B	A	B	A	B	A	B	B	B	B	B	A	B	A	A	A	B	A	A	A	B	B	B	B	B	A	B	B
AX-94556635	1A	24.2	B	B	A	A	A	B	A	B	B	A	B	A	A	A	A	A	B	A	-	B	B	-	B	B	A	B	B	H	B	B	A	B	A	A	A	B	A	A	A	A	H	B	B	B	A	B	B
AX-94428433	1A	24.7	B	B	A	A	H	B	A	B	B	A	B	A	A	A	A	A	B	A	H	B	B	H	B	B	A	B	B	H	B	B	A	B	A	A	A	B	A	A	A	A	H	H	B	B	A	B	B
AX-94541870	1A	25.1	B	-	A	A	-	B	A	B	B	A	-	A	A	A	A	A	-	A	H	B	B	H	B	B	A	B	B	H	B	B	A	H	A	A	A	B	A	-	A	A	-	H	B	B	A	B	B
AX-95163773	1A	25.5	B	B	A	A	H	B	A	B	B	A	B	A	A	A	A	A	B	A	H	B	B	-	B	B	A	B	B	H	B	B	A	B	A	A	A	B	A	A	A	A	H	H	B	B	A	B	B
AX-95662307	1A	25.9	B	-	A	A	H	B	A	B	B	A	B	A	A	A	A	A	-	A	-	-	B	A	B	B	A	H	-	-	B	B	A	B	A	A	A	B	A	A	A	A	H	-	B	H	A	B	B
AX-94630858	1A	28.1	B	B	A	A	H	B	A	B	B	A	A	A	A	A	A	B	B	A	H	B	B	A	B	B	-	B	B	A	B	B	A	B	A	A	B	B	A	A	A	A	H	H	B	B	A	B	H
AX-95167291	1A	28.3	B	B	A	A	-	B	A	B	B	A	A	A	A	A	A	B	B	A	H	B	B	A	B	B	A	B	B	A	B	B	A	B	A	A	B	B	A	A	A	A	-	H	B	B	A	B	H
AX-95630456	1A	28.5	B	B	A	A	H	B	A	B	B	A	A	A	A	A	A	B	B	-	H	B	B	A	B	B	A	-	B	A	B	B	A	B	A	A	B	B	A	A	A	A	H	H	-	B	A	B	H
AX-95247576	1A	29	B	B	A	A	H	B	A	B	B	A	A	A	A	A	A	B	B	H	H	B	B	A	B	B	A	B	B	A	B	B	A	B	A	A	B	B	A	A	A	A	H	H	B	B	A	B	H
AX-95116714	1A	29.3	B	B	A	A	H	B	A	B	B	A	A	A	A	A	A	B	B	A	H	B	B	A	B	B	A	B	B	A	B	B	A	B	A	A	B	B	A	A	A	A	H	H	B	B	A	B	H
AX-95151706	1A	29.6	B	B	A	A	H	B	A	B	B	A	A	A	A	A	A	B	B	A	H	B	B	A	B	B	A	B	B	A	B	B	A	B	A	A	B	B	A	A	A	A	H	H	B	B	A	B	H
AX-94861890	1A	29.8	B	B	A	A	H	B	A	B	B	A	A	A	A	A	A	B	B	A	H	B	B	A	B	B	A	B	B	A	B	B	A	B	A	A	B	B	A	A	A	A	-	H	B	B	A	B	H
AX-94940429	1A	29.8	-	B	A	A	-	B	A	B	B	A	A	A	A	A	A	B	-	A	H	B	B	A	B	B	A	B	B	A	B	B	A	B	A	A	B	B	A	A	A	A	-	H	B	-	A	B	H
AX-95068712	1A	30.1	-	B	A	A	H	B	-	H	B	A	A	A	A	A	A	B	B	A	H	B	B	A	B	B	A	B	B	A	B	B	A	B	A	A	B	B	A	A	A	A	H	H	B	B	A	B	H
AX-94399869	1A	30.4	-	-	A	A	H	B	A	-	B	A	A	A	A	A	A	-	B	A	H	B	B	A	B	-	A	B	B	A	B	B	A	B	A	A	B	B	A	A	A	A	H	H	B	B	A	B	H
AX-94775416	1A	30.7	B	B	A	A	H	B	A	B	B	A	A	A	A	A	A	B	B	A	H	B	B	A	B	B	A	B	B	A	B	B	A	B	A	A	B	B	A	A	A	-	H	H	B	B	A	B	H
AX-94661235	1A	31.2	B	B	A	A	H	B	A	B	B	A	A	A	A	A	A	B	B	A	H	B	B	A	B	B	A	B	B	A	B	B	A	B	A	A	B	B	A	-	A	A	H	H	B	B	A	B	H
AX-95629860	1A	31.6	B	B	A	A	H	B	A	B	B	A	A	A	A	A	A	B	B	A	H	B	B	A	B	B	A	B	B	A	B	B	A	B	A	A	B	B	A	A	A	A	H	H	B	B	A	B	H
AX-94818544	1A	31.9	B	B	A	A	-	-	A	B	B	A	A	A	A	A	A	B	B	A	H	B	B	A	B	B	A	B	B	A	B	B	A	B	A	A	-	B	A	A	A	A	H	H	B	B	A	B	H
AX-95182518	1A	32.2	B	B	A	A	H	B	A	B	B	A	A	A	A	A	A	B	B	A	H	B	B	A	B	B	A	B	B	A	B	B	A	B	A	A	B	B	A	A	A	A	H	H	B	B	A	B	H
AX-94489004	1A	32.4	B	B	A	A	H	B	A	B	B	A	A	A	A	A	A	B	B	A	H	B	B	A	B	B	A	B	B	A	B	B	A	B	A	A	B	B	A	A	A	A	H	H	B	B	A	B	H
AX-94769778	1A	32.7	B	B	A	A	H	B	A	B	B	A	A	A	A	A	A	B	B	A	H	B	B	A	B	B	A	B	B	A	B	B	A	B	A	A	B	B	A	A	A	A	H	H	B	B	A	B	H
AX-94646578	1A	33	B	B	A	A	H	B	A	B	B	A	A	A	A	A	A	B	B	A	H	B	B	A	B	B	A	B	B	A	B	B	A	B	A	A	B	B	A	A	A	A	-	H	B	B	A	B	H
AX-94566572	1A	33.2	B	B	A	A	H	B	A	B	B	A	A	A	A	A	A	B	B	A	H	B	B	A	B	B	A	B	B	A	B	B	A	B	A	A	B	B	A	A	A	A	H	H	B	B	A	B	H
AX-94870798	1A	33.6	B	B	A	A	H	B	A	B	B	A	A	A	A	A	A	B	B	A	H	B	B	A	B	B	A	B	B	A	B	B	A	B	A	A	B	B	A	A	A	A	H	H	B	B	A	B	H
AX-95653652	1A	33.9	B	B	A	A	H	B	A	B	B	A	A	A	A	A	A	B	B	A	H	B	B	A	B	B	A	B	B	A	B	B	A	B	A	A	B	B	A	A	A	A	H	H	B	B	A	B	H
AX-95652654	1A	34.2	B	B	A	A	H	B	A	B	B	A	A	A	A	A	A	B	B	A	H	B	B	A	B	B	A	B	B	A	B	B	A	B	A	A	B	B	A	A	A	A	H	H	B	B	A	B	H
AX-94501945	1A	34.5	B	B	A	A	H	B	A	B	B	A	A	A	A	A	A	B	B	A	H	B	B	A	B	B	A	B	B	A	B	B	A	B	A	A	B	B	A	A	A	A	H	H	B	B	A	B	H
AX-94407172	1A	34.8	B	B	A	A	H	B	A	B	B	A	A	A	A	A	A	B	B	A	H	B	B	A	B	B	A	B	B	A	B	B	A	B	A	A	B	B	A	A	A	A	H	H	B	B	A	B	H
AX-94803865	1A	35.1	B	B	A	A	H	B	A	B	B	A	A	A	A	A	A	B	B	A	H	B	B	A	B	B	A	B	B	A	B	B	A	B	A	A	B	B	A	A	A	A	H	H	B	B	-	B	H
AX-94648151	1A	35.4	B	B	A	A	H	B	A	B	B	A	A	A	A	A	A	B	B	A	H	B	B	A	B	B	A	B	B	A	B	B	A	B	A	A	B	B	A	A	A	A	H	H	B	B	A	B	H
AX-94781823	1A	35.6	B	B	A	A	-	B	A	B	B	A	A	A	A	A	A	B	B	A	-	B	B	A	B	B	A	B	B	A	B	B	A	B	A	A	B	B	A	A	A	A	H	H	B	B	A	B	H
AX-95630407	1A	35.7	B	B	A	A	H	B	A	B	B	A	-	A	A	A	A	B	B	A	H	B	B	A	B	B	A	B	B	A	B	B	A	B	A	A	B	B	A	A	A	A	H	H	B	B	A	B	H
AX-94794886	1A	36.2	B	B	A	A	H	B	A	B	H	A	H	A	A	A	A	-	B	A	H	B	B	A	B	B	-	B	B	A	B	B	A	B	A	A	B	B	-	A	A	A	H	H	B	B	A	B	H
AX-94815193	1A	36.8	B	B	A	A	A	B	A	B	B	A	A	A	A	A	A	B	B	A	H	B	B	A	B	B	A	B	B	A	B	B	A	B	A	A	B	B	A	A	A	A	-	A	B	B	A	B	H
AX-94964891	1A	37.1	B	B	A	A	A	B	A	B	B	A	A	A	-	A	A	B	B	A	-	B	B	A	B	B	A	B	B	A	B	B	A	B	A	A	B	B	A	A	A	A	B	H	B	B	-	B	H
AX-94561365	1A	37.3	B	B	A	A	-	B	A	B	B	A	-	A	A	A	A	B	B	A	H	B	B	A	B	B	A	B	B	A	B	B	A	B	-	A	B	B	A	A	A	A	H	H	B	B	A	B	H
AX-95150589	1A	37.3	B	B	A	A	-	B	A	B	B	A	A	A	A	A	A	B	B	A	H	B	B	A	B	B	A	B	B	A	B	B	A	B	A	A	B	B	A	A	A	A	-	-	B	B	A	B	-
AX-94410462	1A	37.7	B	B	A	A	H	B	A	B	B	A	-	A	A	A	A	B	B	A	H	B	-	A	B	B	A	-	B	A	B	B	A	B	A	A	B	B	A	A	A	-	A	-	B	B	A	B	H
AX-94607881	1A	38.6	B	B	A	A	H	B	A	B	B	A	A	A	H	A	A	B	B	A	H	B	B	A	B	B	A	B	B	A	B	B	A	B	A	A	B	B	A	A	A	A	H	H	B	B	A	B	H
AX-95220588	1A	39.3	B	B	A	A	-	B	A	B	B	A	A	A	A	A	A	B	B	A	H	B	B	A	B	B	-	B	B	A	B	B	A	B	A	A	B	B	A	A	A	A	H	H	B	B	A	B	H
AX-94771670	1A	39.7	B	B	A	A	H	B	-	B	B	A	A	A	A	A	A	B	B	A	H	B	B	A	B	B	A	B	B	A	B	B	A	B	A	A	B	B	A	A	A	A	H	H	B	B	A	B	H
AX-94395004	1A	39.9	B	B	A	A	-	B	A	B	B	A	A	A	A	A	A	B	B	A	H	B	B	A	B	B	A	B	B	A	B	B	A	B	A	A	B	B	A	A	A	A	H	H	B	B	A	-	H
AX-94400371	1A	40.2	B	B	A	A	H	B	A	B	B	A	A	A	A	A	A	B	B	A	H	B	B	A	B	B	A	B	B	A	B	B	A	B	A	A	B	B	A	A	A	A	H	H	B	B	A	B	H
AX-94539875	1A	40.5	B	B	A	A	H	B	A	B	B	A	A	A	A	A	A	B	B	A	H	B	B	A	B	B	A	B	B	A	B	B	A	B	A	A	B	B	A	A	A	A	H	H	B	B	A	B	H
AX-94441967	1A	40.9	B	B	A	A	H	-	A	B	B	A	A	A	A	A	A	B	B	A	H	B	B	A	B	B	A	B	B	A	B	B	A	B	A	A	B	B	A	A	A	A	H	H	B	B	A	B	H
AX-94412593	1A	41.2	B	B	A	A	H	B	A	B	B	A	A	A	A	A	A	B	B	A	H	B	B	A	B	B	A	B	B	A	B	B	A	B	A	A	B	B	A	A	A	-	H	H	B	B	A	B	H
AX-94790278	1A	41.7	B	B	A	A	H	B	A	B	B	A	A	A	A	A	A	B	B	A	H	B	B	A	B	B	A	-	-	A	B	B	A	B	A	A	-	B	A	A	A	A	H	H	-	B	A	B	H
AX-94552774	1A	42.1	B	B	A	A	H	B	A	B	B	A	A	A	A	A	A	B	B	A	H	B	B	A	B	B	A	B	B	A	B	B	A	B	A	A	B	B	A	A	A	A	-	H	B	B	A	B	H
AX-94534132	1A	42.5	B	B	A	A	H	B	A	B	B	A	A	A	A	A	A	B	H	A	H	B	B	A	B	B	A	B	B	A	B	B	A	B	A	A	B	B	A	A	A	A	H	H	B	B	A	B	H
AX-94489656	1A	42.8	B	B	A	A	-	B	A	B	B	A	A	A	A	A	A	B	-	A	H	B	B	A	B	B	A	B	B	A	B	B	A	B	A	A	B	B	A	A	A	A	-	H	-	B	A	B	-
AX-94704464	1A	43	B	B	A	A	H	B	A	B	B	A	A	A	A	A	A	B	B	A	H	B	B	A	B	B	A	B	B	A	B	B	A	B	A	A	B	B	A	A	A	A	B	H	B	B	A	B	H
AX-94890395	1A	43.3	B	B	A	A	H	B	A	B	B	A	A	A	A	A	A	B	B	A	H	B	B	A	B	B	A	B	B	A	B	B	A	B	A	A	B	B	A	A	A	A	H	H	B	B	A	B	H
AX-94564281	1A	43.6	B	B	A	A	H	B	A	B	B	A	A	A	A	A	A	B	B	A	H	B	B	A	B	B	A	B	B	A	B	B	A	B	A	A	B	B	A	A	A	A	-	H	B	B	A	B	H
AX-94500893	1A	44.1	H	H	A	A	H	B	A	B	B	A	A	A	A	A	A	-	-	A	H	B	H	A	B	-	A	B	B	A	B	B	A	-	A	A	B	B	A	A	A	A	H	B	B	B	A	B	H
AX-94480304	1A	44.9	H	B	A	A	H	B	A	B	-	A	A	A	A	A	A	B	B	A	H	B	B	A	B	B	A	B	B	A	B	B	A	B	A	A	B	B	A	A	A	A	H	B	B	B	A	B	H
AX-94404141	1A	45.5	B	B	A	A	H	B	A	B	B	A	A	A	A	A	A	B	B	A	H	B	B	A	B	B	-	B	B	A	B	B	A	B	A	-	B	B	A	-	A	A	H	B	B	B	A	B	H
AX-95168725	1A	45.8	B	B	A	A	H	B	-	B	B	A	A	A	-	A	A	B	B	A	H	B	B	A	B	B	A	B	B	A	B	B	A	B	A	H	B	B	A	A	A	A	H	B	B	B	A	B	H
AX-94937776	1A	46.3	B	B	A	A	H	B	A	B	B	A	A	A	A	A	A	B	B	A	H	B	B	A	B	B	A	B	B	A	B	B	A	B	A	H	B	B	A	A	A	A	H	B	-	B	A	B	H
AX-94673465	1A	46.8	B	B	A	A	H	B	A	B	B	A	A	A	A	A	A	B	B	A	H	B	B	A	B	B	A	B	B	A	B	B	A	B	A	H	B	B	A	A	A	A	H	B	B	B	A	B	H
AX-95660313	1A	47.2	B	B	A	A	H	B	A	B	B	A	A	A	A	A	A	B	B	A	H	B	B	A	B	B	A	-	B	A	B	B	A	B	A	H	B	B	A	A	A	A	-	B	B	B	A	B	H
AX-94405692	1A	47.7	B	B	A	A	-	B	A	B	B	A	A	A	A	A	A	B	B	A	H	B	B	A	B	-	A	B	B	A	B	B	A	B	A	H	-	-	A	A	A	A	H	B	B	B	A	-	-
AX-94874885	1A	48	B	B	A	A	H	-	A	B	B	A	A	A	A	A	A	-	B	A	H	B	B	A	B	B	A	B	-	A	-	B	A	B	A	A	B	B	A	A	A	A	A	B	B	B	A	B	-
AX-94387523	1A	48.1	B	B	A	A	H	B	A	B	B	A	A	A	A	A	A	B	B	A	H	B	B	A	B	B	A	B	B	A	B	B	A	B	A	A	B	B	A	A	A	A	H	B	B	B	A	B	H
AX-95082367	1A	48.5	B	B	A	A	H	B	A	B	B	A	A	A	A	A	A	B	B	A	H	B	B	A	B	B	A	B	B	A	B	B	A	B	A	A	B	B	A	A	A	A	H	B	B	B	A	B	H
AX-94907052	1A	48.8	B	B	A	A	H	B	A	B	B	A	A	A	A	A	A	B	B	A	H	B	B	A	B	B	A	B	B	A	B	B	A	B	A	A	B	B	A	A	A	A	-	H	B	B	A	B	H
AX-94399186	1A	49.2	B	B	A	A	H	B	A	B	B	A	A	A	A	A	A	B	B	A	H	B	B	A	B	B	A	B	B	A	B	B	A	B	A	A	B	B	A	A	A	A	H	B	B	B	A	B	H
AX-94415447	1A	49.6	B	B	A	A	H	B	A	B	B	A	A	A	A	A	A	B	B	A	H	B	B	A	B	B	A	B	B	A	B	B	A	B	A	A	B	B	A	A	A	A	H	B	B	B	A	B	H
AX-94448542	1A	49.9	B	B	A	A	H	B	A	B	B	A	A	A	A	A	A	B	B	A	H	B	B	A	B	B	A	B	B	A	B	B	A	B	A	A	B	B	A	A	A	A	H	B	B	B	A	B	H
AX-94471395	1A	50.3	B	B	A	A	H	B	A	B	B	A	A	A	A	A	A	B	B	A	H	B	B	A	B	B	A	B	B	A	B	B	A	B	A	A	B	B	A	A	A	A	H	B	B	B	A	B	H
AX-94397743	1A	50.5	B	B	A	A	H	B	A	B	B	A	A	A	A	A	A	B	B	A	-	B	B	A	B	B	A	B	B	A	B	B	A	B	A	A	B	B	A	A	A	A	-	B	B	B	A	B	H
AX-94719212	1A	50.8	B	B	A	A	H	B	A	B	B	A	A	A	A	A	A	B	B	A	H	B	B	A	B	B	A	B	B	A	B	B	A	B	A	A	B	B	A	A	A	A	H	B	B	B	A	B	H
AX-94875204	1A	51.1	B	B	A	A	H	B	A	B	B	A	A	A	A	A	A	B	B	A	H	B	B	A	B	B	A	B	B	A	B	B	A	B	A	A	B	B	A	A	A	A	H	B	B	B	A	B	H
AX-95120969	1A	51.3	B	B	A	A	H	B	A	B	B	A	A	A	A	A	A	B	B	A	H	B	B	A	B	B	A	B	B	A	B	B	A	B	A	A	B	B	A	A	A	A	H	B	B	B	A	B	H
AX-95007722	1A	51.9	B	B	A	A	H	B	A	B	B	A	A	A	-	A	A	B	B	A	H	B	B	A	B	B	-	B	B	-	B	B	A	B	A	A	B	B	A	-	A	A	B	B	B	B	-	B	-
AX-94768467	1A	52.7	B	B	A	-	H	B	A	B	B	A	H	A	A	A	A	B	B	H	H	B	B	A	B	B	A	B	B	H	B	B	A	B	A	A	B	B	A	A	A	A	H	B	B	B	A	B	-
AX-94519347	1A	53.5	B	B	A	A	H	B	A	B	B	A	-	A	A	A	A	B	B	A	H	B	B	A	B	B	A	B	B	A	B	B	A	B	A	A	B	B	A	A	A	A	H	B	B	B	A	B	H
AX-94592848	1A	54	B	B	A	A	H	B	A	B	B	A	A	A	A	A	A	B	B	A	H	B	B	A	B	B	A	B	B	A	B	B	A	B	A	A	B	B	A	A	A	A	H	B	B	B	A	B	H
AX-94500378	1A	54.5	B	B	A	A	-	B	A	B	B	A	A	A	A	A	A	B	B	A	H	B	B	A	B	B	A	B	B	-	B	B	A	B	A	A	B	B	A	A	A	A	H	B	B	B	A	B	H
AX-94755693	1A	54.6	B	B	A	A	H	B	A	B	B	A	A	A	A	A	A	B	B	A	H	B	B	A	B	B	A	B	B	A	B	B	A	B	A	A	B	B	A	A	A	A	-	B	B	B	A	B	H
AX-94912730	1A	54.8	B	B	A	A	-	B	A	B	B	A	A	A	A	A	A	B	B	A	H	B	B	A	B	B	A	B	B	A	B	B	A	B	A	A	B	B	A	A	A	A	H	B	B	B	A	B	H
AX-95684049	1A	55.1	B	B	-	A	B	B	A	B	B	-	A	A	A	A	A	B	B	A	A	B	B	A	B	B	A	B	B	A	B	B	A	B	A	A	B	B	A	A	A	A	A	B	B	B	A	B	H
AX-95244447	1A	55.2	B	B	A	A	B	B	A	B	B	A	A	A	A	A	A	B	B	A	H	B	B	A	B	B	A	B	-	A	B	B	A	B	A	-	B	B	A	A	A	A	-	B	B	B	A	B	H
AX-94710221	1A	55.3	-	-	A	A	-	B	A	B	B	A	A	A	A	A	A	B	B	A	-	B	B	A	B	-	A	B	B	A	B	B	A	B	A	H	B	B	A	A	A	A	A	B	B	B	A	B	-
AX-95071119	1A	55.6	B	B	A	A	B	B	A	B	B	A	A	A	A	A	A	B	B	A	H	B	B	A	B	B	A	B	B	A	B	B	A	B	A	-	B	B	A	A	A	A	H	B	B	B	A	B	H
AX-94385971	1A	55.8	B	B	A	A	B	B	A	B	B	A	A	A	A	A	A	B	B	A	-	B	B	A	B	B	A	B	B	A	B	B	A	B	A	H	B	B	A	A	A	A	H	B	B	B	A	B	H
AX-94868310	1A	56.2	B	B	A	A	B	B	H	B	B	A	A	A	A	A	A	B	B	A	H	B	B	A	B	B	-	B	B	-	B	B	A	B	A	H	B	B	A	A	A	A	H	B	B	B	H	B	-
AX-94768537	1A	56.9	-	B	A	A	H	B	-	B	B	A	A	A	A	A	A	B	B	A	H	B	B	A	B	B	A	B	B	A	B	B	-	B	A	H	B	B	A	A	A	A	-	B	B	B	-	B	H
AX-94734074	1A	57.2	B	B	A	A	H	B	A	B	B	A	A	A	A	A	A	B	B	A	H	B	B	A	B	B	A	B	B	A	B	B	A	B	A	H	B	B	A	A	A	A	-	B	B	B	A	B	H
AX-94733386	1A	57.5	B	B	A	A	B	B	A	B	B	A	A	A	A	A	A	B	B	A	H	B	B	A	B	B	A	B	B	A	B	B	A	B	A	-	B	B	A	A	-	A	H	B	B	B	A	B	H
AX-94487715	1A	57.8	B	B	A	A	B	B	A	B	B	A	A	A	A	A	A	B	B	A	H	B	B	A	B	B	A	B	B	A	B	B	A	B	A	H	B	B	A	A	A	A	H	B	B	B	A	B	H
AX-94441027	1A	58.1	B	B	A	A	B	B	A	B	B	A	A	A	A	A	A	B	B	A	H	B	B	A	B	B	A	B	B	A	B	B	A	B	A	H	B	B	A	A	A	A	H	B	B	B	A	B	H
AX-94624109	1A	58.3	B	B	A	A	B	B	A	B	B	A	A	A	A	A	A	B	B	A	H	B	B	A	B	B	A	B	B	A	B	B	A	B	A	H	B	B	A	A	A	A	H	B	B	B	A	B	H
AX-94411508	1A	58.5	B	B	A	A	B	B	A	B	B	A	A	A	A	A	A	B	B	A	H	B	B	-	B	B	H	-	B	A	B	B	A	B	A	-	B	B	A	A	A	A	H	B	-	B	A	H	H
AX-95149116	1A	58.8	B	B	A	A	H	B	A	B	B	A	A	A	A	A	A	B	B	A	H	B	B	A	B	B	-	B	B	A	B	B	A	B	A	H	B	B	A	A	A	A	H	B	B	B	A	B	H
AX-94386081	1A	59.2	B	B	A	A	H	B	A	B	B	A	A	A	A	A	A	B	B	A	H	B	B	A	B	B	A	B	B	A	B	B	A	B	A	H	B	B	A	A	A	A	H	B	B	B	A	B	H
AX-95195514	1A	59.6	B	B	A	A	H	B	A	B	B	A	A	A	A	A	A	B	B	A	H	B	B	A	B	B	A	B	B	A	B	B	A	B	A	H	B	B	A	A	A	A	H	B	B	B	A	B	H
AX-94563763	1A	60.1	B	B	A	A	H	B	A	B	B	A	A	A	A	A	A	B	B	A	H	B	B	A	B	B	A	B	B	A	B	B	A	B	A	H	B	B	A	A	A	A	H	B	B	B	A	B	H
AX-94865782	1A	60.4	B	B	A	A	H	B	A	B	B	A	A	A	A	A	A	B	B	A	H	B	B	A	B	B	A	B	B	A	B	B	A	B	A	H	B	B	A	A	A	A	H	B	B	B	A	B	H
AX-95235150	1A	60.8	B	B	A	A	H	B	A	B	B	A	A	A	A	A	A	B	B	A	H	B	B	A	B	B	A	B	B	A	B	B	A	B	A	H	B	B	A	A	A	A	H	B	B	B	A	B	H
AX-94909603	1A	61.2	B	B	A	A	H	B	A	B	B	A	A	A	A	A	A	B	B	A	H	B	B	A	B	B	A	B	B	A	B	B	A	B	A	B	B	B	A	A	-	A	H	B	B	B	A	B	H
AX-94415624	1A	61.8	B	B	A	A	H	B	A	B	B	A	A	A	A	A	A	B	B	A	H	B	B	A	B	B	A	B	B	A	B	B	A	B	A	B	B	B	A	A	A	A	H	B	B	B	A	B	H
AX-94518188	1A	62.5	B	B	-	-	H	B	A	B	B	A	A	A	A	A	A	B	B	-	-	B	B	A	B	B	A	B	B	A	B	B	A	B	A	-	B	B	A	A	A	-	-	B	B	B	A	B	H
AX-94449995	1A	63.1	B	B	A	A	H	B	A	B	B	A	A	A	A	H	A	B	B	A	H	B	B	A	B	B	A	B	B	A	B	B	A	B	A	H	B	B	A	A	A	A	H	B	B	B	A	B	H
AX-94627790	1A	63.5	B	B	A	A	H	B	A	B	B	A	A	A	A	A	A	B	B	A	H	B	B	A	B	B	A	B	B	A	B	B	A	B	A	H	B	B	A	A	A	A	H	B	B	B	A	B	H
AX-95653182	1A	64	B	B	A	A	H	-	A	B	B	A	A	A	A	A	A	B	B	A	-	B	B	A	B	B	A	B	B	A	B	B	A	B	A	H	B	B	A	A	A	A	H	B	B	B	A	B	H
AX-94623356	1A	64.2	B	B	A	A	-	B	A	B	B	A	A	A	A	A	A	B	B	A	H	B	B	A	B	B	A	B	B	A	B	B	A	B	A	H	B	B	A	A	A	A	H	B	B	B	A	B	H
AX-95174732	1A	64.2	B	B	A	A	H	B	A	B	B	A	A	A	-	A	A	B	B	A	H	B	B	A	B	B	A	B	B	A	B	B	A	B	A	H	B	B	A	A	A	A	-	B	B	B	A	B	H
AX-94465382	1A	64.4	B	B	A	A	B	B	A	B	B	A	A	A	A	A	A	B	B	A	H	B	B	A	B	B	A	B	B	A	B	B	A	B	A	H	B	B	A	A	A	A	H	B	B	B	A	B	H
AX-95069110	1A	64.7	B	B	A	A	B	B	A	B	B	A	A	A	A	A	A	B	B	A	H	B	B	A	B	B	A	B	B	A	B	B	A	B	A	H	B	B	A	A	A	A	H	B	B	B	A	B	H
AX-95683697	1A	64.9	B	B	A	A	B	B	A	B	B	A	A	A	A	A	A	B	B	A	H	B	B	A	B	B	A	B	B	A	B	B	A	B	A	H	B	B	A	A	A	A	H	B	B	B	A	B	H
AX-95630229	1A	65.3	B	B	A	A	B	B	A	B	B	A	A	A	A	A	A	B	B	A	H	B	B	A	B	B	A	B	B	A	B	B	A	B	A	H	B	B	A	A	A	A	H	B	B	B	A	B	H
AX-95102864	1A	65.7	B	B	A	A	B	B	A	B	B	A	A	A	A	A	A	B	B	A	H	B	B	A	B	B	A	B	B	A	B	B	A	B	A	H	B	B	A	A	A	A	H	B	B	B	A	B	H
AX-94862659	1A	66	B	B	A	A	B	B	A	B	B	A	A	A	A	A	A	B	B	A	H	B	B	A	B	B	A	B	B	A	B	B	A	B	A	H	B	B	A	A	A	A	H	B	B	B	A	B	H
AX-94801999	1A	66.4	B	B	A	A	B	B	A	B	B	A	A	A	A	A	A	B	B	A	H	B	B	A	B	B	A	B	B	A	B	B	A	B	A	H	B	B	A	A	A	A	H	B	B	B	A	B	H
AX-94635834	1A	66.8	B	B	A	A	B	B	A	B	B	A	A	A	A	A	A	B	B	A	H	B	B	A	B	B	A	B	B	A	B	B	A	B	A	H	B	B	A	A	A	A	H	B	B	B	A	B	H
AX-94621604	1A	67.1	B	B	A	A	B	B	A	B	B	A	A	A	A	A	A	B	B	A	H	B	B	A	B	B	A	B	B	A	B	B	A	B	A	H	B	B	A	A	A	A	H	B	B	B	A	B	H
AX-94555133	1A	67.5	B	B	A	A	B	B	A	B	B	A	A	A	A	A	A	B	B	A	H	B	B	A	B	B	A	B	B	A	B	B	A	B	A	H	B	B	A	A	A	A	H	B	B	B	A	B	H
AX-94517594	1A	67.9	B	B	A	A	B	B	A	B	B	A	A	A	A	A	A	B	B	A	H	B	B	A	B	B	A	B	B	A	B	B	A	B	A	H	B	B	A	A	A	A	H	B	B	B	A	B	H
AX-94947927	1A	68.2	B	B	A	A	B	B	A	B	B	A	A	A	A	A	A	B	B	A	H	B	B	A	B	B	A	B	B	A	B	B	A	B	A	H	B	B	A	A	A	A	H	B	B	B	A	B	H
AX-94423447	1A	68.6	B	B	A	A	B	B	A	B	B	A	A	A	A	A	A	B	B	A	H	B	B	A	B	B	A	B	B	A	B	B	A	B	A	H	B	B	A	A	A	A	H	B	B	B	A	B	H
AX-94462130	1A	68.9	B	B	A	A	B	B	A	B	B	A	A	A	A	A	A	B	B	A	H	B	B	A	B	B	A	B	B	A	B	B	A	B	A	H	B	B	A	A	A	A	H	-	B	-	A	B	H
AX-94909396	1A	69.2	B	B	A	A	B	B	A	B	B	A	A	A	A	A	A	B	B	A	H	B	B	A	B	B	A	B	B	A	B	B	A	B	A	H	B	B	A	A	A	A	H	B	B	B	A	B	-
AX-94887841	1A	69.5	-	B	A	A	B	B	A	B	B	A	A	A	A	A	A	B	B	A	H	B	B	A	B	-	A	-	B	A	B	B	A	H	A	H	B	B	A	A	A	A	H	B	B	B	A	B	H
AX-95259364	1A	69.8	B	B	A	A	B	B	A	B	B	A	A	A	A	A	A	B	B	A	H	B	B	A	B	B	A	B	B	A	B	B	A	B	A	H	B	B	A	A	A	A	H	B	B	B	A	B	H
AX-94396554	1A	70	B	B	A	A	B	B	A	B	B	A	A	A	A	A	-	B	B	A	H	B	B	A	B	B	A	B	B	-	B	B	-	B	A	-	B	B	A	A	-	A	-	B	B	B	A	B	H
AX-95205643	1A	70.2	B	B	H	A	B	B	A	B	B	A	A	A	A	A	A	B	B	A	H	B	B	A	B	B	A	B	B	A	B	B	A	B	A	B	B	B	A	A	A	A	B	B	B	B	A	B	-
AX-94474486	1A	70.8	B	B	A	A	B	B	A	B	B	A	A	A	A	-	A	B	B	A	-	B	B	A	B	B	A	B	B	A	B	B	A	A	A	B	B	B	A	A	A	A	H	-	B	A	A	B	-
AX-95207978	1A	71	B	B	A	-	B	B	-	B	B	A	-	A	A	A	A	B	B	-	A	B	B	A	B	B	-	B	B	A	B	B	A	A	A	B	B	B	A	A	A	A	B	B	B	A	A	B	B
AX-94448644	1A	71.6	B	B	A	A	B	B	A	B	B	A	A	A	A	A	A	B	B	A	H	B	B	A	B	B	A	B	B	A	B	B	A	-	A	B	B	B	A	A	A	A	H	-	B	A	A	B	-
AX-95081794	1A	71.6	B	B	A	A	B	B	A	B	B	-	-	A	A	A	A	B	B	A	-	B	B	A	B	B	A	B	B	-	B	B	A	A	A	B	B	B	A	A	A	A	-	B	B	A	A	B	-
AX-95225890	1A	71.9	B	B	A	A	B	B	A	B	B	A	A	A	A	A	A	B	B	A	H	B	B	A	B	B	A	B	B	A	B	B	A	A	A	B	B	B	A	A	A	A	H	H	B	A	A	B	H
AX-94384181	1A	72.3	B	B	A	A	B	B	A	B	B	A	A	A	A	A	A	B	B	A	H	B	B	A	B	B	A	B	B	A	B	B	A	A	A	B	B	B	A	A	A	A	H	H	B	A	A	B	H
AX-94841522	1A	72.9	B	B	A	A	B	B	A	B	B	A	A	A	A	A	A	B	B	A	H	B	B	A	B	B	A	B	B	A	B	B	A	A	A	H	B	B	A	A	A	A	H	H	B	A	A	B	H
AX-94421623	1A	73.3	B	B	A	A	B	B	A	B	B	A	A	A	A	A	A	B	B	-	H	B	B	A	B	B	-	B	B	A	B	B	A	A	A	H	B	B	A	A	A	A	H	H	B	A	-	B	H
AX-94977002	1A	73.7	B	-	A	A	B	B	A	B	B	A	A	A	A	A	A	B	B	A	-	B	B	A	B	-	A	B	B	A	B	B	A	A	A	H	B	B	A	A	A	A	A	H	B	A	A	B	H
AX-94843097	1A	74.2	B	B	A	A	B	B	A	B	B	A	A	A	A	A	A	B	B	A	H	B	B	A	B	B	A	B	B	A	B	B	A	A	A	-	B	B	-	A	A	A	H	B	B	A	A	B	H
AX-94550326	1A	74.9	B	B	A	A	B	B	A	B	B	A	A	A	A	A	A	B	B	A	H	B	B	A	B	B	A	B	B	-	B	B	A	-	A	H	B	B	A	A	A	A	H	B	B	B	A	B	H
AX-95243199	1A	75.5	B	B	A	A	B	B	A	B	B	A	A	A	A	A	A	B	B	A	H	B	B	A	B	B	A	B	B	A	B	B	A	A	A	H	B	B	A	A	A	A	H	B	B	B	A	B	H
AX-94528422	1A	75.9	B	B	A	A	B	B	A	B	B	A	A	A	A	A	A	B	B	A	H	B	B	A	B	B	A	B	B	A	B	B	A	A	A	H	B	B	A	A	A	A	H	B	B	B	A	B	H
AX-94670396	1A	76.3	B	-	A	A	B	B	A	B	-	A	A	A	A	A	A	-	B	A	H	B	B	A	B	B	A	B	B	A	B	B	A	A	A	H	B	B	A	A	A	A	-	B	B	B	A	B	H
AX-95083492	1A	76.7	B	B	A	A	B	B	A	B	B	A	A	A	A	A	A	B	B	A	H	B	B	A	B	B	A	B	B	A	B	B	A	A	A	H	B	B	A	A	A	A	H	B	B	B	A	B	H
AX-94753347	1A	77.2	B	B	A	A	B	B	A	B	B	A	A	A	A	A	A	B	B	A	H	B	B	A	B	B	A	B	B	A	B	B	A	A	A	H	B	B	A	A	A	A	H	B	B	B	A	B	H
AX-94600055	1A	77.7	B	B	A	A	B	B	A	B	B	A	A	A	A	A	A	B	B	A	H	B	B	A	B	B	A	B	B	A	B	B	A	A	A	H	B	B	A	A	A	A	H	B	B	B	A	B	H
AX-95630916	1A	78.1	B	B	A	A	B	B	A	B	B	A	A	A	A	A	A	B	B	A	H	B	B	A	B	B	A	B	B	A	B	B	A	A	A	H	B	B	A	A	A	A	H	B	B	B	A	B	H
AX-95660621	1A	78.6	B	B	A	A	B	B	A	B	B	A	A	A	A	A	A	B	B	A	H	B	B	A	B	B	A	B	B	A	B	B	A	A	A	H	B	B	A	A	A	A	H	B	B	B	A	B	H
AX-94693412	1A	79.1	B	B	A	A	B	B	A	B	B	A	A	A	A	A	A	B	B	A	H	B	B	A	B	B	A	B	-	A	-	B	A	A	A	H	-	B	A	A	A	A	H	B	B	B	A	B	H
AX-95629537	1A	79.6	B	B	A	A	B	B	A	B	B	A	A	A	A	A	A	B	B	A	H	B	B	A	-	B	A	B	B	A	-	B	A	A	A	H	B	B	A	A	A	A	A	B	B	B	A	B	H
AX-94653665	1A	80.4	B	B	A	A	B	B	A	B	B	A	A	A	A	A	A	B	B	A	H	B	B	A	B	B	A	B	B	A	-	B	A	A	A	H	B	B	A	A	A	A	H	-	B	B	A	B	H
AX-94503076	1A	81	B	B	A	A	B	B	A	B	B	A	A	A	A	A	A	B	-	A	H	B	B	A	B	B	A	B	B	A	B	B	A	A	A	H	B	B	A	A	A	A	H	H	B	A	A	B	H
AX-94519887	1A	81.3	B	B	A	A	B	B	A	B	B	A	A	A	A	A	A	B	B	A	H	B	B	A	B	B	A	B	B	A	B	B	A	A	A	-	B	B	A	A	A	A	-	H	B	A	A	B	-
AX-95207798	1A	81.7	B	B	A	A	B	B	A	B	B	A	A	A	A	A	A	B	B	A	H	B	B	A	B	B	A	B	B	A	B	B	A	A	A	B	B	B	A	A	A	A	H	-	B	A	-	B	H
AX-94435378	1A	81.8	B	B	A	A	B	B	A	B	B	A	A	A	A	A	A	B	B	A	H	B	B	A	B	B	A	B	B	A	B	B	A	A	A	B	B	B	A	A	A	A	H	H	B	A	A	B	-
AX-94507420	1A	82.1	B	B	A	A	B	B	A	B	B	A	A	A	A	A	A	B	B	A	H	B	B	A	B	B	A	B	B	A	B	B	A	A	A	B	B	B	A	A	A	A	H	H	B	A	A	B	H
AX-94889305	1A	82.5	B	B	A	A	B	B	A	B	B	A	A	A	A	A	A	B	B	A	H	B	B	A	B	B	A	B	B	A	B	B	A	A	A	B	B	B	A	A	A	A	H	H	B	A	A	B	H
AX-95188865	1A	83	B	B	A	A	B	B	A	B	B	A	A	A	A	A	A	B	B	A	H	B	B	A	B	B	A	B	B	A	B	B	A	A	A	B	B	B	A	A	A	A	H	H	B	A	A	B	H
AX-94943789	1A	83.4	B	B	A	A	B	B	A	B	B	A	A	A	A	A	A	B	B	A	H	B	B	A	B	B	A	B	B	A	B	B	A	A	A	B	B	B	A	A	A	A	-	H	B	A	A	B	H
AX-95069018	1A	83.6	B	H	A	A	-	-	A	B	B	A	A	A	A	A	A	B	B	A	H	-	B	A	B	B	A	-	B	-	B	B	A	A	A	B	B	B	A	A	A	A	H	-	B	A	A	B	-
AX-94796020	1A	84.1	B	B	A	A	H	B	A	B	B	A	A	A	A	A	A	B	B	A	-	B	B	A	B	B	A	B	B	A	B	B	-	-	A	B	B	B	A	A	A	A	H	H	B	A	A	B	H
AX-94481367	1A	84.5	B	B	A	A	H	B	A	B	B	A	A	A	A	A	A	B	B	A	A	B	B	A	B	B	A	B	B	A	B	B	A	A	A	B	B	B	A	A	A	A	H	H	B	A	A	B	H
AX-94802893	1A	85	B	B	A	A	H	B	A	B	B	A	A	A	A	A	A	B	B	A	A	B	B	A	B	B	A	B	B	A	B	B	A	A	A	B	B	B	A	A	A	A	H	H	B	A	A	B	H
AX-94694621	1A	85.4	B	B	A	A	H	B	A	B	B	A	A	A	A	A	A	B	B	A	A	B	B	A	B	B	A	B	B	A	B	B	A	A	A	B	B	B	A	A	A	A	H	-	B	A	A	B	H
AX-94428309	1A	86.2	B	B	A	A	H	B	A	B	B	-	A	A	A	A	A	B	B	-	-	B	B	A	B	B	-	B	B	A	B	B	A	A	A	B	B	B	A	A	A	A	A	H	B	A	A	B	H
AX-94746949	1A	86.8	B	B	A	A	-	B	A	-	B	A	A	A	A	A	A	B	B	A	A	B	B	A	B	B	A	B	B	A	B	B	A	A	A	B	B	B	A	A	A	A	-	-	B	A	A	B	H
AX-94583334	1A	87.2	B	B	A	A	A	B	A	B	B	A	A	A	A	A	A	B	B	A	A	B	B	A	B	B	A	B	B	A	B	B	A	A	A	B	B	B	A	A	A	A	H	H	B	A	A	B	H
AX-95654600	1A	87.9	B	B	A	A	-	B	A	B	B	A	-	-	-	-	A	B	B	A	A	B	B	H	B	B	A	B	B	A	B	B	A	A	A	B	B	B	A	A	A	A	H	H	B	A	B	B	-
AX-94504536	1A	88.4	B	B	A	A	H	B	A	B	B	A	A	A	A	H	A	B	B	A	A	B	B	H	B	B	A	B	B	A	B	B	A	A	A	B	B	B	A	A	A	A	H	H	B	A	B	B	H
AX-94386020	1A	88.9	B	B	A	A	H	B	A	B	B	A	A	A	A	H	A	B	B	A	A	B	B	H	B	B	A	B	B	A	B	B	A	A	A	B	B	B	A	A	A	A	-	H	B	A	B	B	H
AX-94773962	1A	89.5	-	B	A	A	-	B	A	B	B	A	-	A	A	-	A	B	B	A	-	B	B	H	B	B	A	B	B	A	B	B	A	A	-	B	-	H	A	A	A	A	H	H	-	A	B	B	H
AX-94619058	1A	90.8	B	B	A	A	H	B	A	B	B	A	A	A	A	H	A	B	B	A	A	B	B	H	B	B	A	A	B	A	B	B	A	A	A	B	A	B	A	A	A	A	A	H	B	A	B	B	H
AX-94442121	1A	91.4	B	B	A	A	H	B	A	B	B	A	A	A	A	H	A	B	B	A	A	B	B	H	B	B	A	A	B	A	B	B	A	A	A	B	A	B	A	A	A	A	H	H	B	A	B	B	H
AX-94867055	1A	91.9	B	B	A	A	-	B	A	B	B	A	A	A	A	H	A	B	B	A	A	B	B	H	B	B	A	A	B	A	-	B	A	A	A	B	-	B	A	A	A	A	H	-	B	A	B	B	-
AX-95152550	1A	92.7	B	B	A	A	H	B	A	B	B	A	B	A	A	H	A	B	B	A	A	B	B	H	B	B	A	A	B	A	H	B	A	A	A	B	A	B	A	A	A	H	H	H	B	-	B	B	H
AX-94816253	1A	93.2	B	B	A	A	H	B	A	B	B	A	B	A	A	-	A	B	B	A	A	B	B	H	B	B	A	A	B	A	H	B	A	A	A	B	A	B	A	A	A	H	-	-	B	A	B	B	B
AX-94445422	1A	93.7	B	B	A	A	H	B	A	B	B	A	B	A	A	H	A	B	B	A	A	B	B	H	B	B	A	A	B	A	H	B	A	A	A	B	A	B	A	A	A	H	H	H	B	A	B	H	H
AX-94987165	1A	94.2	B	B	A	A	H	B	A	B	B	A	B	A	A	H	A	B	B	A	A	B	B	H	B	B	A	A	B	A	H	B	A	A	A	B	A	B	A	A	A	H	H	H	B	A	B	H	H
AX-95083535	1A	94.6	B	B	A	A	H	B	A	B	B	A	B	A	A	H	A	B	B	A	A	B	B	H	B	B	A	A	B	A	H	B	A	A	A	B	A	B	A	A	A	H	H	H	B	A	B	H	H
AX-94449293	1A	95.1	B	B	A	A	H	B	A	B	B	A	B	A	A	H	A	B	B	A	A	B	B	H	B	B	A	A	B	A	H	B	A	A	A	B	A	B	A	A	A	H	H	H	B	A	B	H	H
AX-95194961	1A	95.5	B	B	A	A	H	B	A	B	B	A	B	A	A	H	A	B	B	A	A	B	B	H	B	B	A	A	B	A	H	B	A	A	A	B	A	B	A	A	A	H	H	H	B	A	B	H	H
AX-94775918	1A	96.1	B	B	A	A	H	B	A	B	B	A	B	A	A	H	A	B	B	A	A	B	B	H	B	B	A	A	B	A	H	B	A	A	A	B	A	B	A	A	A	H	H	H	B	A	B	H	H
AX-94519549	1A	97.1	B	B	A	A	H	B	A	B	B	A	B	A	A	H	A	B	B	A	A	-	B	H	B	B	H	A	B	A	H	B	A	A	A	-	A	B	A	A	A	H	H	H	B	A	B	H	H
AX-94398706	1A	98	B	B	A	A	H	B	A	B	B	A	B	A	A	H	A	B	B	A	A	B	B	H	B	B	A	A	B	A	H	B	A	A	A	B	A	B	A	A	A	-	H	H	B	A	B	H	-
AX-94535560	1A	98.5	B	B	A	A	H	B	A	B	B	B	B	A	A	H	A	B	B	A	A	B	B	H	B	B	A	A	B	A	H	B	A	A	A	B	A	B	A	A	A	H	H	H	B	A	B	H	H
AX-95632782	1A	99.3	B	B	A	A	H	B	A	B	B	B	B	A	A	H	A	B	B	A	A	B	B	H	B	B	A	A	B	A	H	B	A	A	A	B	A	B	A	A	A	H	H	H	B	A	B	H	H
AX-94624955	1A	100	B	B	A	A	H	-	A	B	B	B	B	A	A	H	A	B	B	A	A	B	B	H	B	B	A	A	B	A	H	B	A	A	A	B	A	B	A	A	A	H	H	H	B	H	B	H	H
AX-94476549	1A	100.8	B	B	A	A	H	B	A	B	B	B	B	A	A	H	A	B	B	A	A	B	B	H	B	B	A	A	B	A	H	B	A	A	A	B	A	B	A	A	A	H	H	H	B	A	B	H	H
AX-94725964	1A	101.6	B	B	A	A	H	B	A	B	B	B	B	A	H	H	A	B	B	A	A	B	B	H	B	B	A	A	B	A	H	B	A	A	A	B	A	B	A	A	A	H	H	H	B	A	H	H	H
AX-94437971	1A	102.3	B	B	A	A	-	B	A	B	B	B	B	A	H	H	A	B	B	A	A	B	B	H	B	B	A	A	B	A	H	B	A	A	A	B	A	-	A	A	A	H	H	H	-	A	B	H	H
AX-94927265	1A	102.9	B	B	A	A	H	B	A	B	B	B	B	A	H	H	A	B	B	A	A	B	B	H	B	B	A	A	B	A	H	B	A	A	A	B	A	B	A	A	A	H	H	H	B	A	B	H	H
AX-95094324	1A	103.7	B	B	A	A	H	B	A	B	B	B	B	A	H	H	A	B	B	A	A	-	B	H	B	B	A	A	B	A	H	B	A	A	A	B	A	B	A	H	A	B	H	H	B	A	B	H	-
AX-94629074	1A	104.5	B	B	A	A	H	B	A	B	B	B	B	A	H	H	A	B	B	A	A	B	B	H	B	B	A	A	B	A	H	B	A	A	A	B	A	B	A	A	A	H	H	H	B	A	B	H	H
AX-94508777	1A	105.4	B	B	A	A	H	B	A	B	B	B	B	A	H	H	A	B	B	A	A	B	B	H	B	B	A	A	B	A	H	B	A	A	A	B	A	B	A	A	A	H	B	H	B	A	B	H	H
AX-95137011	1A	106.2	B	B	A	A	H	B	A	B	B	B	B	A	H	H	A	B	B	A	A	B	B	H	B	B	A	A	B	A	H	B	A	A	A	B	A	B	A	A	A	A	B	H	B	A	B	H	H
AX-94504454	1A	107	B	B	A	A	H	B	A	B	B	B	-	A	H	H	A	B	B	A	A	B	B	H	B	B	A	A	B	A	H	B	A	A	A	B	A	B	A	A	A	A	B	H	B	A	B	H	H
AX-94960090	1A	107.7	B	B	A	A	H	B	A	B	B	B	B	A	H	H	A	B	B	A	A	B	B	H	B	B	A	A	B	A	H	B	A	A	A	B	A	B	A	A	A	A	B	H	B	A	B	H	H
AX-94583506	1A	108.2	B	B	A	A	H	B	A	B	B	B	B	A	H	H	A	B	B	A	A	B	B	H	B	B	A	A	B	A	H	B	A	A	A	B	A	B	A	A	A	A	B	H	B	A	B	H	H
AX-94513473	1A	108.7	B	B	A	A	H	B	A	B	B	B	B	A	H	H	A	-	B	A	A	B	B	H	B	B	A	A	B	A	H	B	A	A	A	B	A	B	A	A	A	A	B	-	B	A	B	H	H
AX-94706964	1A	109.5	B	B	A	A	H	B	A	B	B	B	B	A	B	H	A	B	B	A	A	B	B	H	B	B	A	A	B	A	H	B	A	A	A	B	A	B	-	A	A	A	B	H	B	A	B	H	H
AX-94584593	1A	110.3	B	B	A	A	H	B	A	B	B	B	B	A	-	H	A	B	B	A	A	B	B	H	B	B	A	A	B	A	-	B	A	A	A	B	A	B	A	A	A	A	B	-	B	A	B	H	H
AX-94868846	1A	110.7	B	B	A	A	H	B	A	B	B	B	B	A	H	H	A	B	B	A	A	B	B	H	B	B	A	A	B	A	-	B	A	A	A	B	A	B	A	A	A	A	B	H	B	A	B	H	H
AX-95633211	1A	111.2	B	B	A	A	H	B	A	B	B	B	B	A	H	-	A	B	B	A	A	B	B	H	B	B	A	A	B	A	H	B	A	A	A	B	A	B	A	A	A	A	B	-	B	A	B	H	H
AX-94726800	1A	111.4	B	B	A	A	H	B	A	B	B	B	B	A	-	H	A	B	B	A	A	B	B	H	B	B	A	A	B	A	H	B	A	A	A	B	A	B	A	A	A	A	B	H	B	A	B	-	H
AX-94665290	1A	111.9	B	B	A	A	B	B	A	B	B	B	B	A	B	B	A	B	B	A	A	B	B	-	B	B	A	A	B	A	-	B	A	A	A	B	A	B	A	A	A	A	B	H	B	A	B	B	B
AX-95227165	1A	114.2	B	B	A	A	B	H	A	B	B	B	A	A	B	A	A	H	B	A	A	B	H	B	B	B	A	A	H	A	B	H	A	A	A	B	A	A	A	A	A	A	B	A	B	A	B	B	A
AX-94406149	1A	117.4	B	B	A	A	-	B	-	-	B	B	H	A	A	H	A	H	B	A	A	B	B	-	B	-	A	A	B	A	H	B	A	A	A	B	A	B	A	A	A	A	B	B	B	A	-	A	H
AX-94919955	1A	118.2	B	B	A	A	H	B	A	B	B	B	H	A	-	B	A	B	B	A	A	B	B	H	B	B	A	A	B	A	H	A	A	A	A	B	A	B	A	A	A	A	B	B	B	A	B	H	H
AX-94681397	1A	118.9	B	B	A	A	H	B	A	B	B	B	H	A	H	B	A	B	B	A	A	B	B	H	B	B	A	A	B	A	H	A	A	A	A	B	A	B	A	A	A	A	B	B	B	A	B	H	H
AX-95166641	1A	119.6	B	B	-	A	H	B	-	B	B	B	H	-	-	B	A	B	B	A	A	B	B	H	B	B	A	A	B	H	H	A	A	A	A	B	A	B	A	A	A	A	B	B	B	A	B	H	-
AX-94515468	1A	120.2	B	B	A	A	H	B	A	B	B	B	H	A	H	B	A	B	B	A	A	B	B	H	B	B	A	A	B	H	H	A	A	A	A	B	A	B	A	A	A	A	B	B	B	A	B	H	H
AX-94414832	1A	120.7	B	B	A	A	H	B	A	B	B	B	H	A	-	B	-	B	B	A	A	B	B	H	B	B	A	A	B	H	H	A	A	A	A	B	A	B	-	-	A	A	B	B	B	A	B	H	H
AX-95159844	1A	121.5	B	B	A	A	A	B	A	B	B	B	A	A	A	B	A	B	B	A	A	B	B	A	B	B	A	A	B	H	A	A	A	A	A	B	A	B	A	A	A	A	B	B	B	A	-	A	H
AX-95214312	1A	124	B	B	A	-	B	B	A	B	B	B	-	A	A	B	A	B	A	A	H	B	B	B	B	B	B	A	A	-	H	A	B	A	A	B	A	B	A	A	-	A	-	B	-	A	B	H	H
AX-95683952	1A	124.5	B	B	A	A	H	B	A	B	B	B	H	A	A	B	A	B	A	A	H	B	B	B	B	B	B	A	A	H	H	A	B	A	A	B	A	B	A	A	H	A	H	B	B	A	B	H	H
AX-94732625	1A	125.1	B	B	A	A	H	B	A	B	B	B	H	A	A	B	A	B	A	A	H	B	B	B	B	B	B	A	A	H	H	A	B	A	A	B	A	B	A	A	H	A	H	B	B	A	B	H	H
AX-95653947	1A	125.7	B	B	A	A	H	B	A	B	B	B	-	A	A	B	A	B	A	A	H	B	B	B	B	B	B	A	A	H	-	A	B	A	A	B	A	B	A	-	-	A	H	B	B	A	B	H	H
AX-94480220	1A	126.4	B	B	A	A	-	B	-	B	B	B	H	A	A	B	A	B	A	A	H	B	A	B	B	B	B	A	A	H	B	A	B	A	A	B	A	B	A	A	H	A	-	B	B	A	B	H	H
AX-94780664	1A	126.8	B	B	A	A	-	B	-	B	B	B	H	A	A	B	A	B	A	A	H	B	A	B	B	B	B	A	A	H	B	A	B	A	A	B	A	B	A	A	H	A	B	B	B	A	B	H	H
AX-94774940	1A	126.9	B	B	A	A	H	B	A	B	B	B	-	A	A	B	A	B	A	A	A	B	A	-	B	B	B	A	A	-	B	A	B	A	A	-	A	B	A	A	-	A	-	B	B	A	B	-	-
AX-95228998	1A	127	B	B	A	A	-	B	A	B	B	B	H	A	A	B	A	B	A	A	H	B	A	B	B	B	B	A	A	H	B	A	B	A	A	B	A	B	A	A	H	A	-	B	B	A	B	H	H
AX-95226098	1A	127.5	B	B	A	A	H	B	A	B	B	B	H	A	A	B	A	B	A	A	H	B	A	B	B	B	B	A	A	H	B	A	B	A	A	B	A	B	A	A	H	A	H	B	B	A	B	H	H
AX-94417718	1A	127.9	B	B	A	A	H	B	A	B	B	B	H	A	A	B	A	B	A	A	H	B	A	B	B	B	B	A	A	H	B	A	B	A	A	B	A	B	A	A	H	A	H	B	B	A	B	H	H
AX-94467726	1A	128.3	B	B	A	A	H	B	A	B	B	B	H	A	A	B	A	B	A	A	H	B	A	B	B	B	B	A	A	H	B	A	B	A	A	B	A	B	A	A	H	A	-	B	B	A	B	H	H
AX-94395032	1A	128.7	B	B	A	A	H	B	A	B	B	B	H	A	A	B	A	B	A	A	H	B	A	B	B	B	B	A	A	-	B	A	B	A	A	B	A	B	A	A	H	A	H	B	B	A	B	H	H
AX-94465677	1A	129.1	B	B	A	A	H	B	A	B	B	B	H	A	A	B	A	B	A	A	H	B	A	B	B	B	B	A	A	H	B	A	B	A	A	B	A	B	A	A	H	A	H	B	B	A	B	H	H
AX-95085207	1A	129.3	B	B	A	A	H	B	A	B	B	B	H	A	A	B	A	B	A	A	H	B	A	B	B	B	B	A	A	H	B	A	B	A	A	B	A	B	A	A	H	A	H	B	B	A	B	H	H
AX-94749673	1A	130.2	B	B	A	A	H	-	A	B	B	B	-	A	A	B	A	B	A	A	H	B	A	B	B	B	B	A	A	H	B	A	B	A	A	H	A	H	A	A	A	A	H	-	B	A	B	H	A
AX-94879161	1A	131.4	H	B	A	A	H	B	A	B	-	B	H	A	A	B	A	B	A	A	H	B	A	B	B	B	B	A	A	H	B	A	B	A	A	-	A	A	A	A	H	A	-	-	B	A	-	H	H
AX-95162673	1A	132.1	A	B	A	A	H	B	A	B	B	B	H	A	A	B	A	B	A	A	H	B	A	B	B	B	B	A	A	H	B	A	B	A	A	B	A	A	A	A	H	A	B	B	B	A	B	H	H
AX-94733833	1Ab	0	A	A	A	B	A	B	A	B	B	A	B	A	A	H	H	A	A	B	H	A	B	A	B	B	A	A	H	A	B	B	B	B	B	A	B	B	B	A	A	B	B	A	A	A	B	A	B
AX-95170516	1Ab	0.6	A	A	A	B	A	B	A	B	B	A	B	A	A	H	H	A	A	H	H	A	B	A	B	B	A	A	A	A	H	B	B	B	B	A	B	B	B	A	A	B	B	A	A	A	B	A	B
AX-94397950	1Ab	0.7	A	A	A	B	A	B	A	B	B	A	B	A	A	-	-	A	A	H	-	A	B	A	B	B	A	A	A	A	A	B	B	B	B	A	B	B	B	A	A	B	B	A	A	A	B	A	B
AX-94582798	1Ab	0.7	A	A	A	B	A	B	A	B	B	A	B	A	A	-	-	A	A	H	-	A	B	A	B	B	A	A	A	A	H	B	B	B	B	A	B	B	B	A	A	B	B	A	A	A	B	A	B
AX-94768180	1Ab	0.7	A	A	A	B	A	B	A	B	B	A	B	A	A	-	-	A	A	H	H	A	B	A	B	B	-	A	-	A	-	B	B	B	B	A	B	B	B	A	A	B	B	A	A	A	B	A	B
AX-95174049	1Ab	0.8	A	A	A	B	A	B	A	B	B	A	B	A	A	H	H	A	A	A	H	A	B	A	B	B	A	A	A	A	H	B	B	B	B	A	B	B	B	A	A	B	B	A	A	A	B	A	B
AX-94800178	1Ab	1.6	A	A	A	B	A	H	A	B	B	A	B	A	A	H	B	A	A	A	H	A	B	A	B	B	A	A	A	A	H	B	B	B	B	A	B	B	B	A	A	B	B	A	A	A	B	A	B
AX-94720138	1Ab	1.8	A	A	A	B	A	H	A	B	B	A	B	A	A	H	B	A	A	A	H	A	B	A	B	B	A	A	A	A	H	B	B	B	B	A	B	B	B	A	A	B	B	A	A	A	B	A	B
AX-94760290	1Ab	2	A	A	A	B	A	H	A	B	B	A	B	-	A	H	B	A	A	A	H	A	B	A	B	B	A	A	A	A	H	B	B	B	B	A	B	B	B	A	A	B	B	A	A	A	B	A	B
AX-95652682	1Ab	2.2	A	A	A	B	A	H	A	B	B	A	B	A	A	-	B	A	A	A	H	A	B	A	B	B	A	A	A	A	B	B	B	B	B	A	B	B	B	A	A	B	B	A	A	A	B	A	B
AX-94421922	1Ab	2.3	A	A	A	B	A	H	A	B	B	A	B	A	A	H	B	A	A	A	H	A	B	A	B	B	A	A	A	A	H	B	B	B	B	A	B	B	B	A	A	B	B	A	A	A	B	A	B
AX-94503114	1Ab	2.9	A	A	A	B	A	-	A	B	B	A	B	A	A	H	B	A	A	A	H	A	B	A	B	B	A	A	-	A	H	B	-	B	B	A	B	B	A	A	A	B	B	A	A	A	B	A	B
AX-95137931	1Ab	3.2	A	A	-	B	A	A	A	B	-	A	B	A	A	H	B	A	A	A	H	A	B	A	B	B	A	A	H	A	H	B	B	B	B	A	B	B	A	A	A	B	B	A	A	A	B	A	B
AX-94705107	1Ab	3.5	A	A	B	B	A	H	A	B	B	A	B	A	A	H	B	A	A	A	H	A	B	A	B	B	A	A	H	A	H	B	B	B	B	A	B	B	A	A	A	B	B	A	A	A	B	A	B
AX-95199802	1B	0	A	H	A	H	A	H	A	-	A	H	B	A	A	A	B	B	A	A	B	B	B	B	A	B	B	A	A	A	A	B	A	H	B	B	A	B	B	B	H	A	A	A	H	B	B	B	H
AX-94528453	1B	0.5	A	H	A	B	A	H	A	B	A	H	B	A	A	A	B	B	A	A	B	B	B	B	A	B	B	A	A	A	A	B	A	H	B	B	A	B	B	B	H	A	A	A	H	B	B	B	H
AX-94944262	1B	1.1	A	B	A	B	A	-	A	B	A	H	B	A	A	A	B	B	A	A	B	B	B	B	A	A	B	A	A	A	A	B	A	A	B	B	A	B	B	B	H	A	A	A	-	B	B	B	H
AX-94712454	1B	1.3	A	B	A	B	A	A	A	B	A	A	B	A	A	A	B	B	A	A	B	B	B	B	A	A	B	A	A	A	A	B	A	H	B	B	A	B	B	B	A	A	A	A	A	B	B	B	A
AX-95087092	1B	2.2	B	B	A	B	A	B	B	B	A	-	B	A	A	A	B	B	A	-	B	B	B	B	A	A	B	A	A	A	A	B	A	H	B	B	A	B	H	B	A	A	A	A	-	A	B	B	H
AX-95126764	1B	2.6	B	B	A	B	A	B	B	B	A	H	B	A	A	A	B	B	A	A	B	B	B	B	A	A	B	A	A	A	A	B	A	H	B	B	A	B	H	B	A	A	A	A	H	A	B	B	H
AX-94710302	1B	2.8	B	B	A	B	A	B	B	B	A	-	B	A	A	A	B	B	A	A	B	B	B	B	A	A	B	A	A	A	A	B	A	H	B	B	A	B	H	B	A	A	A	A	H	A	B	B	H
AX-94728147	1B	3	B	B	A	B	A	B	B	B	A	H	B	A	A	A	B	B	A	A	B	B	B	B	A	A	B	A	A	A	A	B	A	H	B	B	A	B	H	B	A	A	A	A	H	A	B	B	H
AX-94945293	1B	3.2	B	B	A	B	A	B	B	B	A	H	B	A	A	A	B	B	A	A	B	B	B	B	A	A	B	A	A	A	A	B	A	H	B	B	A	B	H	B	A	A	A	A	-	A	B	B	-
AX-95130954	1B	3.9	B	B	A	B	A	B	B	B	A	B	B	A	A	A	B	B	A	A	B	B	B	B	A	A	B	A	A	A	A	B	A	B	B	B	A	B	B	B	B	A	A	A	B	A	B	B	B
AX-95235129	1B	7.7	B	B	A	B	A	B	B	B	A	H	B	A	A	A	A	B	A	A	B	B	A	B	A	-	B	H	A	A	B	B	B	H	B	B	A	B	B	B	B	A	A	A	H	A	B	B	H
AX-94414200	1B	8.3	B	B	A	B	A	B	B	B	B	H	B	A	A	A	A	B	A	A	B	B	A	B	A	H	B	H	A	A	B	B	B	-	B	B	A	B	B	B	B	A	A	A	H	A	B	B	H
AX-95139868	1B	8.3	B	B	A	B	A	B	B	B	B	-	B	A	A	A	A	B	A	A	B	B	A	B	A	H	B	-	A	A	B	B	B	H	B	B	A	B	B	B	B	A	A	A	-	A	B	B	H
AX-94730675	1B	8.9	B	B	A	B	A	B	B	B	B	H	B	A	A	A	A	B	A	H	B	B	A	B	A	H	B	H	A	A	B	B	B	H	B	B	A	B	B	B	B	A	A	A	A	A	B	B	H
AX-94925165	1B	9.2	B	B	A	B	A	B	B	B	B	H	B	A	A	A	A	B	A	H	B	B	A	B	A	H	B	H	A	A	B	B	B	H	B	B	A	B	B	B	B	A	A	A	A	A	B	B	H
AX-94879508	1B	9.5	B	B	A	B	A	B	B	B	B	H	B	A	A	A	A	B	A	H	B	B	A	B	A	H	B	H	A	A	B	B	B	H	B	B	A	B	B	B	B	A	A	A	A	A	B	B	H
AX-94757158	1B	9.7	B	B	A	B	A	B	B	B	B	-	B	A	A	A	A	B	A	H	B	B	A	B	A	H	B	-	A	A	B	B	B	H	B	B	A	B	B	B	B	A	A	A	A	A	B	B	H
AX-95249363	1B	10	B	B	A	B	A	B	B	B	B	H	B	A	A	A	A	B	-	H	B	B	A	B	A	H	B	H	A	A	B	B	B	-	B	B	A	B	B	B	B	A	A	A	A	-	B	B	H
AX-94480675	1B	10.8	B	B	A	B	A	B	B	B	B	A	B	A	A	A	A	B	H	B	B	B	H	B	A	B	A	B	A	A	B	B	B	B	B	B	-	B	B	B	B	A	A	A	-	H	B	B	-
AX-94604435	1B	11.5	B	B	A	B	A	B	B	B	B	A	B	A	A	A	A	B	A	H	B	B	A	B	A	-	A	H	A	A	B	B	B	A	B	B	A	B	B	B	B	A	A	A	A	A	B	B	H
AX-94673495	1B	11.8	B	B	A	B	A	B	B	B	B	A	B	A	A	A	A	B	A	H	B	B	A	B	A	H	A	H	A	A	B	B	B	H	B	B	A	B	B	B	B	A	A	A	A	A	B	B	H
AX-95102985	1B	12.3	B	B	A	B	A	B	B	H	B	A	B	A	A	A	A	A	A	H	B	H	A	B	A	H	A	H	A	A	B	B	B	H	B	B	A	B	B	B	B	A	A	A	A	A	B	B	H
AX-94417303	1B	12.9	H	-	A	B	A	H	B	H	B	A	B	A	A	A	A	A	A	H	-	H	A	-	A	H	A	-	A	A	-	B	B	H	-	-	A	B	B	B	-	A	A	A	A	A	B	B	H
AX-94510581	1B	15.9	B	B	A	B	H	-	B	H	B	A	B	A	A	A	A	A	A	H	B	H	A	B	A	A	A	-	A	A	H	B	B	A	B	-	A	B	B	B	A	A	A	A	A	A	B	H	B
AX-95017951	1B	19.5	B	B	A	B	-	A	A	H	B	H	B	A	A	A	A	H	B	H	H	H	A	B	-	A	A	H	A	-	B	B	B	A	B	B	A	B	B	B	H	A	A	-	A	A	B	A	H
AX-94949295	1B	19.9	B	B	A	B	H	A	A	H	B	H	B	A	A	A	A	-	B	H	H	H	A	B	A	A	A	-	A	A	B	B	B	A	B	B	A	B	B	B	H	A	A	A	A	A	B	A	H
AX-94525323	1B	20.3	B	B	A	B	-	A	A	H	B	H	B	A	A	A	A	H	B	H	H	H	A	B	A	A	A	H	A	A	B	B	B	A	B	B	H	B	B	B	H	A	A	A	A	A	B	A	H
AX-94425292	1B	22.2	B	B	A	B	H	A	A	H	B	H	B	A	A	B	A	H	B	H	B	H	A	B	A	A	A	H	B	H	B	B	B	A	B	B	B	B	B	B	H	A	A	A	A	A	H	A	H
AX-95182813	1B	23	B	B	A	B	H	A	A	H	B	H	B	A	A	B	A	H	B	H	B	H	A	B	A	A	A	H	B	H	B	B	B	A	B	B	B	B	B	B	H	A	A	A	A	A	H	A	H
AX-95202784	1B	24	B	B	A	B	A	A	A	H	B	A	B	A	A	B	A	H	B	A	B	H	A	B	A	-	A	H	B	-	B	B	B	A	B	B	B	B	B	B	H	A	A	A	A	A	H	A	H
AX-94880896	1B	25	B	B	A	B	H	H	A	H	B	H	B	A	A	B	A	H	B	H	B	H	A	B	A	A	A	H	B	H	B	B	B	A	B	B	B	B	B	B	H	A	A	A	A	A	H	A	H
AX-95190562	1B	25.8	B	B	A	B	H	H	A	H	B	H	B	A	A	B	A	H	B	H	B	H	A	B	A	A	A	H	B	H	B	B	B	A	B	B	B	B	B	B	H	A	A	A	A	A	H	A	-
AX-94981856	1B	26	B	B	A	B	-	B	A	-	B	-	B	A	A	B	A	-	B	B	B	-	A	B	A	A	A	-	B	-	B	B	B	A	B	B	B	B	B	B	-	A	-	A	A	A	H	A	-
AX-94810466	1B	26.1	B	B	A	B	H	H	A	H	B	H	B	A	A	B	A	H	B	H	B	H	A	B	A	A	A	H	B	H	B	B	B	A	B	B	B	B	B	B	H	A	A	A	A	A	H	A	H
AX-94430026	1B	26.8	B	B	A	B	H	H	A	H	B	H	B	A	A	B	A	H	B	H	B	H	A	B	A	A	A	H	B	H	B	B	B	A	B	B	B	B	-	B	H	A	A	A	A	A	H	A	H
AX-94626021	1B	28	B	B	A	B	H	H	A	H	B	H	B	A	A	A	A	H	B	H	B	H	A	B	A	A	A	B	B	H	B	B	B	A	-	B	B	B	B	B	H	A	A	A	A	A	H	A	H
AX-95252323	1B	28.8	B	B	A	B	H	H	A	H	B	H	B	A	A	A	A	H	B	H	B	H	A	B	A	A	A	B	B	H	B	B	B	A	B	B	B	B	B	B	H	A	A	A	A	A	H	A	H
AX-94884265	1B	29.4	B	B	A	B	H	H	A	H	B	H	B	A	A	A	A	-	B	H	B	H	A	B	A	A	A	B	B	H	B	B	B	A	B	B	B	B	B	B	H	A	A	A	A	A	H	A	H
AX-94447402	1B	30.1	B	B	A	B	H	H	A	H	B	H	B	A	A	A	A	H	B	H	B	H	A	B	A	A	A	B	B	H	B	B	B	A	B	B	B	B	B	B	H	A	A	A	A	A	H	A	H
AX-95224095	1B	30.9	-	B	A	B	H	H	A	H	B	-	B	A	A	A	A	-	B	A	B	H	A	B	A	A	A	B	B	H	-	B	B	A	B	B	B	B	B	B	H	A	A	A	A	A	H	A	H
AX-94413240	1B	31.8	B	B	A	B	H	H	A	H	B	H	B	A	A	A	A	H	B	H	B	H	A	B	A	A	A	B	B	H	B	B	B	A	B	B	B	B	B	B	H	A	A	A	A	A	H	A	H
AX-94585083	1B	34.1	B	B	A	B	-	-	A	H	B	-	B	A	B	A	A	H	B	-	B	H	A	B	A	A	A	B	B	-	B	B	B	A	-	B	B	B	B	B	A	A	A	A	A	A	-	A	A
AX-94445671	1B	34.3	B	B	A	B	H	H	A	H	B	H	B	A	B	A	A	H	B	H	B	H	A	B	A	A	A	B	B	H	B	B	B	A	H	B	B	B	B	B	A	A	A	A	A	A	H	A	A
AX-94914633	1B	35	B	B	A	B	H	H	A	H	B	H	B	A	B	A	A	H	B	H	B	H	A	B	A	A	A	B	B	H	B	B	B	A	H	B	B	B	B	B	A	A	A	A	A	A	H	A	A
AX-94711748	1B	35.5	B	B	A	B	-	H	A	H	B	H	B	A	B	A	A	H	B	H	B	B	A	B	A	A	A	B	B	H	B	B	B	A	H	B	B	B	B	B	A	A	A	A	A	A	H	A	A
AX-95236396	1B	36.2	B	B	A	B	H	H	A	H	B	H	B	A	B	A	A	H	B	H	B	H	A	B	A	A	A	B	B	H	B	B	B	A	H	B	B	B	B	B	A	A	A	A	A	A	H	A	A
AX-95247408	1B	36.9	B	B	A	B	-	A	A	H	B	H	B	A	B	A	A	H	-	H	-	-	A	B	A	A	A	B	B	H	-	B	B	A	H	B	B	B	B	B	A	A	A	A	A	A	H	A	A
AX-95106335	1B	37.7	B	B	A	B	H	-	A	H	B	H	B	A	B	A	A	H	B	H	B	H	A	B	A	A	A	B	B	H	B	B	B	A	H	B	B	B	B	B	A	A	A	A	A	A	-	A	A
AX-94665912	1B	38.3	B	B	A	B	B	-	A	-	B	-	B	A	B	A	A	B	B	H	B	H	A	A	A	A	-	B	B	H	B	B	B	A	B	B	B	B	B	B	A	A	A	A	A	A	H	A	A
AX-95014058	1B	38.5	B	B	A	B	H	H	A	H	B	H	B	A	B	A	A	-	B	H	B	H	A	A	A	A	H	B	B	H	B	B	B	A	B	B	B	B	B	B	A	A	A	A	A	A	H	A	A
AX-94829127	1B	39.1	B	B	A	B	H	H	A	H	B	H	B	A	B	A	A	H	B	H	B	H	A	A	A	A	H	B	B	H	B	B	B	A	B	B	B	B	B	B	A	A	A	A	A	A	H	A	A
AX-95249324	1B	39.7	B	B	A	B	H	H	A	H	B	H	B	A	B	A	A	H	B	H	B	H	A	A	A	A	H	B	B	H	B	B	B	A	B	B	B	B	B	B	A	A	A	A	A	A	H	A	A
AX-94751515	1B	40.3	B	B	A	B	H	-	A	-	B	-	B	A	B	A	A	B	B	B	B	-	A	A	A	A	-	B	B	H	B	B	B	A	B	B	B	B	B	B	A	A	A	A	A	A	B	A	A
AX-94618069	1B	40.8	B	B	A	B	H	H	A	H	B	H	B	A	B	A	A	H	B	H	B	-	A	A	A	A	H	B	B	H	B	B	B	A	B	B	B	B	B	B	A	A	A	A	A	A	-	A	A
AX-94801647	1B	41.4	B	B	A	B	H	H	A	H	B	H	B	A	B	A	A	H	B	H	B	H	A	A	A	A	H	B	B	H	B	B	B	A	B	B	B	B	B	B	A	A	A	A	A	A	H	A	A
AX-95090516	1B	42	B	B	A	B	H	H	A	H	B	H	B	A	B	A	A	H	B	H	B	H	A	A	A	A	H	B	B	H	B	B	B	A	B	B	B	B	B	B	A	A	A	A	A	A	H	A	A
AX-94766462	1B	42.8	B	B	A	H	H	H	A	H	B	H	B	A	B	A	A	H	B	H	B	H	A	A	A	A	H	B	B	H	B	B	B	A	B	B	B	B	B	B	A	A	A	A	A	A	H	A	A
AX-94873552	1B	43.4	B	B	A	H	H	H	A	H	B	H	B	A	B	A	A	H	B	H	B	H	A	A	A	A	H	B	B	H	B	B	B	A	B	B	B	B	B	B	A	A	A	A	A	A	H	A	A
AX-94746478	1B	44	B	B	A	H	H	H	A	-	B	H	B	A	B	A	A	H	B	H	B	H	A	A	A	A	H	B	B	H	B	B	B	A	B	B	B	B	B	B	A	A	A	A	A	A	H	A	A
AX-94503785	1B	44.6	B	B	A	H	H	H	A	H	B	H	B	A	B	A	A	H	B	H	B	H	A	A	-	A	H	B	B	H	B	B	B	A	B	B	B	B	B	B	A	A	A	A	A	A	H	A	A
AX-94381637	1B	45.4	H	B	A	H	H	H	A	H	-	H	B	A	B	A	A	H	B	A	B	H	A	A	A	A	A	B	B	H	-	B	B	A	B	B	B	B	B	B	A	A	A	A	A	A	-	A	A
AX-95257071	1B	46.2	B	B	A	H	H	H	A	H	B	H	B	A	B	A	A	H	B	A	B	-	A	A	A	A	H	B	B	H	B	B	B	A	B	B	B	B	B	B	H	A	A	A	A	A	-	A	A
AX-94987428	1B	46.8	B	B	A	H	H	H	A	H	B	H	B	A	-	A	A	-	B	A	B	H	A	A	A	A	H	B	B	H	B	B	B	A	B	B	B	B	B	B	H	A	A	A	A	A	A	A	A
AX-94549122	1B	47.1	B	B	A	H	H	H	A	-	B	H	B	A	B	A	A	-	B	A	B	-	A	A	A	A	H	B	B	H	B	B	B	A	B	B	-	B	B	B	H	A	A	A	A	A	A	A	A
AX-95025706	1B	47.5	B	B	A	H	H	H	A	H	B	H	B	A	B	A	A	H	B	A	B	H	A	A	A	A	H	B	B	H	B	B	B	A	B	B	B	B	B	B	H	A	A	A	A	A	A	A	A
AX-94696260	1B	47.9	B	B	A	-	-	-	A	-	B	H	B	A	B	A	A	B	B	A	B	H	A	A	A	A	-	B	B	-	B	B	B	A	B	B	B	B	B	B	H	A	A	A	A	A	A	A	A
AX-94479947	1B	48	B	B	A	-	H	H	A	-	B	H	B	A	B	A	A	B	B	A	B	-	A	A	A	A	H	B	B	H	B	B	B	A	B	B	B	B	B	B	H	A	A	A	A	A	A	A	A
AX-94555232	1B	48.4	B	B	A	H	H	H	A	H	B	H	B	A	B	A	A	-	B	A	B	H	A	A	A	A	A	B	B	-	B	B	B	A	B	B	B	H	B	B	H	A	A	A	A	A	A	A	A
AX-94771307	1B	48.7	B	B	A	H	H	H	A	H	B	H	B	A	B	A	A	-	B	A	B	-	A	A	A	A	A	B	B	H	B	B	B	A	B	B	B	H	B	B	H	A	-	A	A	A	A	A	A
AX-95188796	1B	49.1	B	B	A	H	H	H	A	H	B	H	B	A	B	A	A	H	B	A	B	H	A	A	A	A	A	B	B	H	B	B	B	A	B	B	B	H	B	B	H	A	A	A	A	A	A	A	A
AX-94681412	1B	49.5	B	B	A	H	H	H	A	H	B	H	B	A	B	A	A	H	B	A	B	H	A	A	A	A	A	B	B	H	B	B	B	A	B	B	B	H	B	B	H	A	A	A	A	A	A	A	A
AX-94402431	1B	49.9	B	B	A	H	H	H	A	H	B	H	B	A	B	A	A	H	B	A	B	H	A	A	A	A	A	B	B	H	B	B	B	A	B	B	B	H	B	B	H	A	A	A	A	A	A	A	A
AX-94559074	1B	50.3	B	B	A	-	H	H	A	-	B	-	B	A	B	A	A	-	B	A	B	-	A	A	A	A	A	B	B	-	B	B	B	A	B	B	B	H	B	B	A	A	A	A	A	A	A	A	A
AX-95198436	1B	50.7	B	B	A	H	H	H	A	H	B	-	B	A	B	A	A	H	B	A	-	H	A	A	A	A	A	B	H	H	B	B	B	A	B	B	-	-	B	B	H	A	A	A	A	A	A	A	A
AX-94408453	1B	51.2	B	B	A	H	H	H	A	H	B	H	B	A	B	A	A	-	B	A	-	H	A	A	A	A	A	B	B	H	B	B	B	A	B	B	-	H	B	B	H	A	A	A	A	A	A	A	A
AX-95208058	1B	51.6	B	B	A	H	H	H	A	H	B	H	B	A	B	A	A	H	B	A	B	H	A	A	A	A	A	B	B	-	B	B	B	A	B	B	B	-	-	B	H	A	A	A	A	A	A	A	A
AX-94940083	1B	52.2	B	B	A	-	-	H	A	-	B	-	B	A	B	A	A	-	B	A	B	-	A	A	A	A	A	B	B	H	B	B	-	A	B	-	B	A	B	B	H	A	A	A	A	A	A	A	A
AX-94576235	1B	53	H	B	A	H	H	H	A	A	B	-	B	A	B	A	A	-	H	A	B	A	A	A	A	A	A	-	B	H	B	B	B	A	B	B	B	A	B	B	H	A	A	A	A	A	A	A	A
AX-94610095	1B	53.8	H	B	A	H	H	H	A	H	B	H	-	A	B	A	A	H	B	A	B	H	A	A	A	A	A	B	B	H	B	B	B	A	B	B	B	H	B	B	H	A	A	A	A	A	A	A	A
AX-94582961	1B	54.4	B	B	A	H	H	H	A	H	B	H	B	A	B	A	A	-	B	A	B	H	A	A	A	A	A	B	B	H	B	B	B	A	B	B	B	H	-	B	B	A	A	A	A	A	A	A	A
AX-95208428	1B	54.8	B	B	A	H	H	H	A	H	B	H	B	A	B	A	A	H	B	A	B	H	A	A	A	A	A	B	B	H	B	B	B	A	B	B	B	H	B	B	H	A	A	A	A	A	A	A	A
AX-94775747	1B	55.2	B	B	A	H	-	H	A	H	B	-	B	A	B	A	A	H	B	A	B	-	A	A	-	A	A	B	B	H	B	B	B	A	B	B	B	H	B	B	-	A	A	A	A	A	-	A	A
AX-94620168	1B	55.6	B	B	A	H	H	H	A	H	B	H	B	A	B	A	A	H	B	A	B	H	A	A	H	A	A	B	B	H	B	B	B	A	B	B	B	H	B	B	H	A	A	A	A	A	A	A	A
AX-94465678	1B	56.1	B	B	A	H	H	H	A	B	B	-	B	A	B	A	A	H	B	A	B	H	A	A	H	A	A	B	B	H	B	B	B	A	B	B	B	H	B	B	-	A	A	A	A	A	A	A	A
AX-94412484	1B	56.5	B	B	A	B	B	-	A	B	B	B	B	A	B	H	A	-	B	A	B	H	A	A	-	A	A	B	B	H	B	B	B	A	B	B	B	-	B	B	H	A	A	A	A	A	A	A	A
AX-94553499	1B	57.2	B	B	A	H	H	A	A	-	B	H	B	A	B	A	A	-	-	A	-	-	A	A	H	A	A	B	B	H	B	B	-	A	B	B	B	H	B	B	A	A	A	A	A	A	A	A	A
AX-94417290	1B	57.4	B	B	A	A	-	A	A	A	B	-	B	A	B	A	A	A	B	A	B	-	A	A	-	A	A	B	B	A	B	B	B	A	B	B	B	-	B	B	A	A	A	A	A	A	A	A	A
AX-95170113	1B	58.3	-	B	A	-	H	A	A	A	B	H	B	A	B	A	A	A	-	A	B	H	A	A	-	A	A	H	B	H	B	B	B	A	B	H	-	-	B	-	H	A	A	A	A	A	A	A	A
AX-94975230	1B	59.4	B	B	A	H	H	H	A	H	B	H	B	A	B	A	A	A	B	A	B	H	A	A	H	A	A	B	B	H	B	B	B	A	B	B	B	H	B	B	H	A	A	A	A	A	A	A	A
AX-94963680	1B	59.9	B	B	A	H	-	H	A	H	B	H	B	A	B	A	A	-	B	A	B	H	A	A	H	A	A	B	B	H	B	B	B	A	B	B	B	H	B	B	H	A	-	A	A	A	A	A	A
AX-95254907	1B	60.5	B	B	A	H	H	H	A	H	B	H	B	A	B	A	A	H	B	A	B	H	A	A	H	A	A	B	B	H	B	B	B	A	B	B	B	H	B	B	H	A	A	A	A	A	A	A	A
AX-94381448	1B	61.1	B	B	A	H	H	H	A	H	B	H	B	A	B	A	A	H	B	A	B	H	A	A	H	A	A	B	B	H	B	B	B	A	B	B	B	H	B	B	H	A	A	A	A	A	A	A	A
AX-94492031	1B	61.7	B	B	A	H	H	H	A	H	B	H	B	A	B	A	A	H	B	A	B	H	A	A	H	A	A	B	B	H	B	B	B	A	B	B	B	H	B	B	H	A	A	A	A	A	A	A	A
AX-94999132	1B	62.2	B	B	A	H	H	H	A	H	B	H	B	A	B	A	A	H	B	A	B	H	A	A	H	A	A	B	B	H	B	B	B	A	B	B	B	H	B	B	H	A	A	A	A	A	A	A	A
AX-94584294	1B	62.7	B	B	A	H	H	H	A	-	B	H	B	A	B	A	A	H	B	A	B	H	A	A	H	A	A	B	B	H	B	B	B	A	B	B	-	H	B	B	H	A	A	A	A	A	A	A	A
AX-94526208	1B	63.2	B	B	A	H	H	H	A	H	B	H	B	A	B	A	A	H	B	A	B	H	A	A	H	A	A	B	B	H	B	B	B	A	B	B	B	H	B	B	H	A	A	A	A	A	A	A	A
AX-94609342	1B	64	B	B	A	H	H	B	A	H	B	H	B	A	B	A	A	H	B	A	B	H	A	A	H	A	A	B	B	H	B	B	B	A	B	B	B	H	B	B	H	A	A	A	A	A	A	A	A
AX-94426392	1B	64.6	B	B	A	H	H	B	A	B	B	H	B	A	B	A	A	H	B	A	B	H	A	A	H	A	A	B	B	H	B	-	B	A	B	B	B	-	B	B	H	A	A	A	A	A	-	A	A
AX-94981461	1B	65.1	B	-	A	-	H	B	A	H	H	-	B	A	B	A	A	H	B	A	B	H	A	A	H	A	A	B	B	-	B	B	B	A	B	-	B	-	B	B	H	A	A	A	A	A	A	A	A
AX-94950274	1B	65.5	B	B	A	H	H	B	A	H	B	H	B	A	B	A	A	H	B	A	B	H	A	A	H	A	A	B	B	H	B	B	B	A	B	B	-	H	B	B	H	A	A	A	A	A	A	A	A
AX-95085043	1B	66.1	B	B	A	H	H	B	A	H	B	H	B	A	B	A	A	H	B	A	B	H	A	A	H	A	A	B	B	H	B	B	B	A	B	B	B	H	B	B	H	A	A	A	A	A	A	A	A
AX-94757270	1B	67.4	B	B	A	-	H	A	A	-	B	-	B	A	B	A	B	H	B	A	B	B	A	A	A	A	A	B	B	H	B	B	B	A	-	B	B	-	A	B	H	A	A	A	A	B	A	A	A
AX-94875635	1B	67.7	B	B	A	H	H	A	A	H	B	H	B	A	B	A	B	H	B	A	B	B	A	A	A	A	A	B	B	H	B	B	B	A	H	B	B	H	A	B	H	A	A	A	A	B	A	A	A
AX-95630190	1B	68.3	B	B	A	-	H	A	A	A	B	H	B	A	B	A	B	H	B	A	B	B	A	A	A	A	A	H	B	H	B	B	B	A	H	B	B	H	A	B	A	A	A	A	A	B	A	A	A
AX-94513333	1B	68.9	B	B	A	H	H	A	A	B	B	H	B	A	B	-	B	-	B	H	B	B	A	A	A	A	A	B	B	-	B	B	B	A	-	B	B	H	A	B	H	-	A	A	A	B	A	A	A
AX-95629053	1B	69.5	B	B	A	H	H	A	A	H	B	H	B	A	B	A	B	H	B	A	B	B	A	A	A	A	A	B	B	H	B	B	B	A	H	B	B	H	A	B	H	A	A	A	A	B	A	A	A
AX-94766246	1B	69.8	B	B	A	-	H	A	A	H	B	-	B	A	B	A	B	H	B	A	B	B	A	A	A	A	A	B	B	-	B	B	B	A	H	B	B	H	A	B	H	A	A	A	A	B	A	A	A
AX-95629856	1B	70	B	B	A	H	H	A	A	H	B	H	B	A	B	A	B	H	B	A	B	B	A	A	A	A	A	B	B	H	B	B	B	A	H	B	B	H	A	B	H	A	A	A	A	B	A	A	A
AX-94945493	1B	70.3	B	B	A	-	H	A	A	H	B	-	B	A	B	A	B	H	B	A	B	B	A	A	A	A	A	B	B	H	B	B	B	A	H	B	B	H	A	B	H	A	A	A	A	B	A	A	A
AX-95633286	1B	70.7	B	B	A	H	H	-	A	H	B	H	B	A	B	A	B	H	B	A	B	B	A	A	A	A	-	B	B	H	B	B	B	A	H	B	B	H	A	B	H	A	A	A	A	B	A	A	A
AX-94995158	1B	71.4	B	B	A	H	H	A	A	H	B	H	B	A	B	A	B	H	B	A	B	B	A	A	A	A	A	B	B	H	B	B	B	A	H	B	B	H	A	B	H	A	A	A	A	B	A	A	A
AX-94861289	1B	71.9	B	B	A	H	H	A	A	B	B	H	B	A	B	A	B	H	B	A	B	B	A	A	A	A	A	B	B	H	B	B	B	A	H	B	B	H	A	B	H	A	A	A	A	B	A	A	A
AX-94908088	1B	72.5	B	-	A	H	H	A	A	B	B	H	B	A	B	A	B	H	B	A	B	B	A	A	A	A	A	B	B	H	B	-	B	A	H	B	B	H	A	B	H	A	A	A	A	B	A	A	A
AX-94533970	1B	73.3	B	B	A	H	H	A	A	B	B	H	B	A	B	A	B	H	B	A	B	B	A	B	H	A	A	B	B	H	B	B	B	A	H	A	B	H	A	B	H	A	A	A	A	B	A	A	A
AX-94440309	1B	73.7	B	B	A	H	H	A	A	B	B	H	B	A	B	A	B	-	B	A	B	B	A	B	H	A	A	B	B	H	B	B	B	A	H	A	B	H	A	B	-	A	A	A	A	B	A	A	-
AX-95122579	1B	74.3	B	B	A	H	H	A	A	B	B	H	B	A	B	A	B	H	B	A	B	B	A	B	H	A	A	B	B	H	B	B	B	A	H	A	B	H	A	B	H	A	A	A	A	-	A	A	A
AX-94586097	1B	74.9	B	B	A	H	H	A	A	B	B	H	B	A	B	A	B	-	B	A	B	B	A	B	H	A	A	B	B	H	B	B	B	A	H	A	H	H	A	B	H	A	A	A	A	B	A	A	A
AX-94395353	1B	75.5	B	B	A	H	H	A	A	B	A	H	B	A	B	A	B	H	B	A	B	B	A	B	H	A	A	B	B	H	B	B	B	A	H	A	B	H	A	B	H	A	A	A	A	B	A	A	A
AX-95685183	1B	76.1	B	B	A	H	H	A	A	B	A	H	B	A	B	A	B	H	B	A	B	B	A	B	H	A	A	B	B	H	B	B	B	A	H	A	B	H	A	B	H	A	A	A	A	B	A	H	A
AX-94510167	1B	76.7	B	B	A	H	H	A	A	B	A	H	B	A	B	A	B	H	B	A	B	B	A	B	H	A	A	B	B	H	B	B	B	A	H	A	B	H	A	B	H	A	A	A	A	B	A	A	A
AX-95176409	1B	77.2	B	B	A	H	H	A	A	B	A	H	B	A	B	A	B	-	B	A	B	B	A	B	-	A	A	B	B	H	B	B	B	A	H	A	B	H	A	B	H	A	A	A	-	B	A	A	A
AX-94668931	1B	77.5	B	B	A	H	-	A	A	B	A	H	B	A	B	A	B	H	B	A	B	B	A	B	-	A	A	B	B	H	B	B	B	A	-	A	B	-	A	B	H	A	A	A	A	B	A	A	A
AX-94507852	1B	77.9	B	B	A	H	H	A	A	B	A	H	B	A	B	A	B	H	B	A	B	B	A	B	H	A	A	B	B	H	B	B	B	A	H	A	B	H	A	B	H	A	A	A	A	B	A	A	A
AX-94620208	1B	78.6	B	B	A	H	H	A	A	B	A	H	B	A	B	A	B	H	B	A	B	B	A	B	H	A	A	B	B	H	B	A	B	A	H	A	B	H	A	B	A	A	A	A	A	B	A	A	A
AX-94978021	1B	79.1	B	B	A	B	-	A	A	B	A	H	B	A	B	A	B	B	B	A	-	B	A	B	H	A	A	B	B	H	B	A	B	A	H	A	B	H	A	B	-	A	A	A	A	B	H	A	A
AX-94469723	1B	80.1	B	B	A	B	H	A	A	B	H	B	B	A	B	A	B	B	B	A	B	B	A	B	H	A	A	B	B	A	B	A	B	A	H	A	B	H	A	B	H	A	A	A	A	A	B	A	A
AX-94899483	1B	80.6	B	B	A	B	H	A	A	B	-	B	B	A	B	A	B	-	B	A	B	B	A	B	H	A	A	B	B	A	B	A	B	A	H	A	B	H	A	B	H	A	A	A	A	A	B	A	A
AX-94483422	1B	81.1	B	B	A	B	H	A	A	B	H	B	B	A	B	A	B	H	B	A	B	B	A	B	H	A	A	B	B	A	B	A	B	A	H	A	B	H	A	B	H	A	A	A	A	A	B	A	A
AX-94514811	1B	81.7	B	B	A	B	H	A	A	B	H	B	B	A	B	A	B	H	B	A	B	B	A	B	H	A	-	B	B	A	B	A	B	A	H	A	B	-	A	B	H	A	A	A	A	A	B	A	A
AX-94665065	1B	82.1	B	B	A	B	-	A	A	B	-	B	B	A	B	A	B	H	B	-	B	B	A	B	-	A	A	B	B	A	B	A	B	A	-	A	B	H	A	B	-	A	A	A	A	A	B	A	A
AX-94545549	1B	82.3	B	B	A	B	H	A	A	B	H	B	B	A	B	A	B	H	B	-	B	B	A	B	H	A	A	B	B	A	B	A	B	A	H	A	B	H	A	B	H	A	A	A	A	A	B	A	A
AX-94439880	1B	83	B	B	A	B	H	A	A	B	H	B	B	A	B	A	B	H	B	A	B	B	A	B	H	A	A	B	B	A	B	A	B	A	H	A	B	H	A	B	H	A	A	A	A	A	B	A	A
AX-94644578	1B	83.6	B	B	A	B	H	A	A	B	H	B	B	A	B	A	B	H	B	A	B	B	A	B	H	A	A	B	B	A	B	A	B	A	H	A	B	H	A	B	H	A	A	A	A	A	B	A	A
AX-94947812	1B	84.3	-	B	A	B	H	A	A	B	H	B	B	A	B	A	B	H	B	A	B	B	A	B	H	A	A	B	B	A	B	A	B	A	H	A	B	H	A	B	H	A	A	A	A	A	B	A	A
AX-94678835	1B	85	B	B	A	B	H	A	A	B	H	B	B	A	B	A	B	H	B	A	B	B	A	B	H	A	A	B	B	A	B	A	B	A	H	A	B	H	A	B	H	A	A	A	A	A	B	A	A
AX-94618797	1B	85.8	B	B	A	B	H	H	A	B	H	B	B	A	B	-	B	H	B	A	B	B	A	B	H	A	A	B	B	A	B	A	B	A	H	A	B	H	A	B	H	A	A	A	A	A	B	A	A
AX-94408295	1B	86.4	B	B	A	B	H	A	A	B	H	B	B	A	B	A	B	-	B	A	B	B	A	B	H	A	A	B	B	A	B	A	B	A	B	A	B	H	A	B	-	A	A	A	A	A	B	A	A
AX-95206874	1B	86.8	B	B	A	B	H	A	A	B	H	B	B	A	B	A	B	H	B	A	B	B	A	B	H	A	A	B	B	A	B	A	B	A	H	A	B	H	A	B	B	A	A	A	A	A	B	A	A
AX-94579849	1B	87.2	B	B	A	B	-	A	A	B	-	B	B	A	B	A	B	H	B	A	B	B	A	B	H	A	A	B	B	A	B	A	B	A	-	A	B	H	A	B	-	A	A	A	A	A	B	A	A
AX-94523237	1B	87.3	-	B	A	B	H	A	A	B	B	B	B	A	B	A	B	-	B	A	B	-	A	B	H	A	A	B	B	A	B	A	B	A	H	A	B	H	A	B	H	A	A	A	A	A	B	A	A
AX-94921973	1B	87.9	B	B	A	B	H	A	A	B	-	B	B	A	B	A	B	H	B	A	B	B	A	B	H	A	A	B	B	A	B	A	B	A	H	A	B	H	A	B	H	A	A	A	A	A	B	A	A
AX-94777670	1B	88.6	B	B	A	B	H	A	-	B	H	B	B	A	B	A	B	H	B	A	B	B	A	B	H	A	A	B	B	A	B	A	B	-	H	A	B	H	A	B	H	A	A	A	A	A	B	A	A
AX-95176659	1B	89.1	B	B	A	B	H	A	A	B	H	B	B	A	B	A	B	H	B	A	B	B	A	B	H	A	A	B	B	A	B	A	B	A	H	A	B	H	A	-	H	A	A	A	A	A	B	A	A
AX-94692952	1B	89.7	B	B	A	B	H	A	A	B	H	B	B	A	B	A	B	H	B	A	B	B	A	B	H	A	A	B	B	A	B	A	B	A	H	A	B	H	A	B	H	A	A	A	A	A	B	A	A
AX-94546432	1B	90.3	B	B	A	B	H	A	A	B	H	B	B	A	B	A	B	H	B	A	B	B	A	B	H	A	A	B	B	A	B	A	B	A	H	A	B	H	A	B	H	A	A	A	A	A	B	A	A
AX-95630355	1B	90.7	B	B	A	B	-	A	A	B	-	B	B	A	B	A	B	H	B	A	B	B	A	B	H	A	A	B	B	A	B	A	B	A	-	A	B	H	A	B	H	A	A	A	A	-	B	A	A
AX-94685696	1B	91.9	B	B	A	B	B	A	A	B	A	B	B	A	B	A	A	H	B	A	B	B	A	B	-	A	A	B	B	A	B	H	B	A	H	A	B	B	A	B	B	A	A	A	A	A	B	A	A
AX-95651984	1B	92.2	B	B	A	B	B	A	A	B	A	B	B	A	B	A	A	H	B	A	B	B	A	B	H	A	A	B	B	A	B	-	B	A	H	A	B	B	A	B	B	A	A	A	A	A	B	A	A
AX-94544446	1B	92.5	B	B	A	B	B	A	A	B	A	B	B	A	B	A	A	H	B	A	B	B	A	B	H	A	A	B	B	A	B	H	B	A	H	A	B	B	A	B	B	A	A	A	A	A	B	A	A
AX-94639048	1B	92.9	-	B	A	B	B	A	A	B	H	B	B	A	B	A	A	H	B	A	-	B	A	B	H	A	A	B	B	A	B	-	B	A	H	A	H	B	A	B	B	A	A	A	A	A	B	A	A
AX-94534282	1B	93.4	B	B	A	B	B	A	A	-	A	B	B	A	B	A	A	H	B	A	B	-	A	B	H	A	A	-	B	A	-	H	B	A	H	A	-	H	A	B	-	A	A	A	A	A	-	A	A
AX-94590287	1B	94	-	B	A	B	B	A	-	B	A	B	B	A	B	A	A	H	B	A	B	B	A	B	-	A	A	B	B	A	B	H	B	A	H	A	H	H	A	H	B	A	A	A	A	A	-	A	A
AX-95182503	1B	94.6	B	B	-	B	B	-	A	B	A	-	B	A	B	A	A	H	B	A	B	B	A	B	H	A	A	B	B	A	B	H	B	A	H	A	-	-	A	B	B	A	A	A	A	A	-	A	A
AX-94637064	1B	95.3	B	B	A	B	B	A	A	B	A	B	B	A	B	A	A	H	B	A	B	B	A	B	H	A	A	B	B	A	B	H	B	A	H	A	B	B	A	B	B	A	A	A	A	A	B	A	A
AX-94442698	1B	95.8	B	B	A	B	B	A	A	B	A	B	B	A	B	A	A	H	B	A	B	B	A	B	H	A	A	B	B	A	B	H	B	A	-	A	B	B	A	B	B	A	A	A	A	A	B	A	A
AX-95260746	1B	96.2	B	B	A	B	B	A	A	B	A	B	B	A	B	-	-	H	B	A	B	B	A	B	H	A	-	B	B	-	B	H	B	A	H	A	B	B	A	B	B	A	A	A	-	-	B	A	A
AX-94871220	1B	96.6	B	B	A	B	B	A	A	B	A	B	B	A	B	A	A	H	B	A	B	B	A	B	H	A	A	B	B	A	B	H	B	A	H	A	B	B	A	B	B	A	A	A	A	A	B	A	A
AX-94964336	1B	97.1	B	B	A	B	B	A	A	B	A	B	B	A	B	A	A	H	B	A	B	B	A	B	H	A	A	B	B	A	B	H	B	A	H	A	B	B	A	B	B	A	A	A	A	A	B	A	A
AX-94972963	1B	97.8	B	B	A	B	B	A	A	B	A	B	B	A	B	A	A	H	B	A	B	B	A	B	H	A	A	B	B	A	B	H	B	A	H	A	B	H	A	B	B	A	A	A	A	A	B	A	A
AX-95140632	1B	98.4	B	B	A	B	B	A	A	B	A	B	B	A	B	A	A	H	B	A	B	B	A	B	H	A	A	B	B	A	B	H	B	A	H	A	B	H	A	B	B	A	A	A	A	A	B	A	A
AX-95184733	1B	99.1	B	B	A	B	B	A	A	B	A	B	B	A	B	A	A	H	B	A	B	B	A	B	H	A	A	B	B	A	B	H	B	A	H	A	B	B	A	B	B	A	A	A	A	A	B	A	A
AX-94868998	1B	100.8	B	B	A	B	-	A	A	B	-	B	B	A	B	A	A	H	B	A	B	-	A	B	H	A	A	-	B	A	B	H	B	A	-	A	B	B	A	B	B	A	A	A	A	A	B	A	A
AX-95653365	1B	101.5	B	B	A	B	-	A	A	B	B	B	B	A	B	A	A	A	-	A	B	B	A	B	H	A	A	B	B	A	B	H	B	A	H	A	B	B	A	B	B	A	A	A	A	A	H	A	A
AX-94616791	1B	102.3	B	B	A	-	B	A	A	B	B	B	B	A	B	A	A	H	B	A	B	B	A	B	H	A	A	B	B	A	B	H	B	A	H	A	B	B	A	B	B	A	A	A	A	A	-	A	A
AX-95120826	1B	102.8	H	-	A	B	B	A	A	B	B	-	B	A	B	A	A	H	B	A	B	B	A	B	H	A	A	B	B	A	B	H	B	A	H	A	B	B	A	B	B	A	A	A	A	A	B	A	A
AX-94388831	1B	103.3	B	B	A	B	B	A	A	B	B	B	B	A	B	A	A	-	B	A	B	B	A	B	H	A	A	B	B	A	B	H	B	A	H	A	H	B	A	B	B	A	A	A	A	A	B	A	A
AX-94427201	1B	103.9	B	B	A	B	B	A	A	B	B	B	B	A	B	A	A	H	B	A	B	B	A	B	H	A	A	B	B	A	B	H	B	A	H	A	B	B	A	B	B	A	A	A	A	A	B	A	A
AX-94635647	1B	104.6	B	B	A	B	B	A	A	B	B	B	B	A	B	A	A	-	B	A	B	B	A	B	H	A	A	B	B	A	B	H	B	A	H	A	B	B	A	B	B	A	A	A	A	A	B	A	A
AX-94970276	1B	105.2	B	B	A	B	B	A	A	B	B	B	B	A	B	A	A	H	B	A	B	B	A	B	H	A	A	B	B	A	B	H	B	A	H	A	B	B	A	B	B	A	A	A	A	A	B	A	A
AX-95171339	1B	105.7	B	B	A	B	B	A	A	B	B	B	B	A	B	A	A	H	B	A	B	B	A	B	H	A	A	B	B	A	B	H	B	A	H	A	B	B	A	B	B	A	A	A	A	A	B	A	A
AX-94681694	1B	106.2	B	B	A	B	B	A	A	B	B	B	B	A	B	A	A	H	B	A	B	B	A	B	H	A	A	B	B	A	B	H	B	A	H	A	B	B	A	B	B	A	A	A	A	A	B	A	A
AX-94608698	1B	106.5	B	B	A	B	B	A	A	-	B	B	B	A	B	A	A	H	B	A	B	B	A	B	H	A	A	B	B	A	B	H	B	A	H	A	B	B	A	B	B	A	A	A	A	A	B	A	A
AX-94838868	1B	107.1	B	B	A	B	B	A	A	B	B	B	B	A	B	A	A	A	B	A	B	B	A	B	H	A	A	B	A	A	B	B	B	A	-	A	B	B	A	B	B	A	A	A	A	A	B	A	A
AX-94923277	1B	108.3	B	B	A	B	B	A	A	B	B	B	B	A	B	A	A	A	B	A	B	B	A	B	H	A	A	B	A	A	B	H	B	A	H	A	B	B	A	B	B	A	A	A	A	A	B	A	A
AX-94915907	1B	110.6	B	B	A	B	B	H	B	B	B	B	B	A	B	A	A	A	A	A	-	B	-	B	B	A	A	B	A	B	B	H	B	A	H	A	B	B	A	B	B	A	A	A	A	A	B	A	A
AX-94471091	1B	111.1	B	B	A	B	B	H	B	B	B	B	B	A	B	A	A	A	A	A	B	B	H	B	H	A	A	B	A	B	B	H	B	A	H	A	B	B	A	B	B	A	A	A	A	A	B	A	A
AX-95210815	1B	112	B	B	H	B	B	H	B	B	B	B	B	A	B	A	A	A	A	A	B	B	H	B	H	A	A	B	A	B	B	H	B	A	H	A	B	B	A	B	B	A	A	A	A	A	B	A	A
AX-94941035	1B	112.5	B	B	A	B	B	H	B	B	B	B	B	A	B	A	A	A	A	A	B	B	H	B	H	A	A	B	A	B	B	H	B	A	H	A	B	B	A	B	B	A	A	A	A	A	B	A	A
AX-94661034	1B	112.9	B	B	A	B	B	H	B	B	B	B	B	A	B	A	A	A	A	A	B	B	H	B	H	A	A	B	A	B	B	H	B	A	H	A	B	B	A	B	B	A	A	A	A	A	B	A	A
AX-94561718	1B	113.5	B	B	A	B	B	H	B	B	B	B	B	A	B	A	A	A	A	A	B	B	H	B	H	A	A	B	A	B	B	H	B	A	H	A	B	B	A	B	B	A	A	A	A	A	B	A	A
AX-95010275	1B	114.4	B	B	A	B	B	H	B	B	B	B	B	A	B	A	A	A	A	A	B	B	H	B	H	A	A	B	A	B	B	H	B	A	H	A	B	B	A	B	B	A	A	A	A	A	B	A	A
AX-94708814	1B	114.6	B	B	A	B	B	H	B	B	B	B	B	A	B	A	A	A	A	A	B	B	H	B	-	A	A	B	A	B	B	H	B	A	H	A	B	B	A	B	B	A	A	A	A	A	B	A	A
AX-94804842	1B	114.8	B	B	A	B	B	H	B	B	B	B	B	A	B	A	A	A	-	A	B	B	H	B	H	A	A	B	A	B	B	H	B	A	-	A	B	B	A	B	B	A	A	A	A	A	B	A	A
AX-95005147	1B	114.8	B	B	A	B	B	-	B	B	B	B	B	A	B	A	A	A	H	A	B	B	H	B	-	A	A	B	A	B	B	-	B	A	-	A	B	B	A	B	B	A	A	A	A	A	B	A	A
AX-94943234	1B	115	B	-	A	B	B	H	B	B	B	B	B	A	B	A	A	A	H	A	B	B	H	B	-	A	A	B	A	B	B	H	B	A	-	A	B	B	A	B	-	A	A	A	A	A	B	A	A
AX-94778143	1B	115.4	B	B	A	B	B	H	B	B	B	B	B	A	B	A	A	A	H	A	B	B	H	B	H	A	A	B	A	B	B	H	B	A	H	A	B	B	A	B	B	A	A	A	A	A	B	A	A
AX-94833199	1B	115.7	B	B	A	B	B	H	B	B	B	B	B	A	B	A	A	A	-	A	B	B	H	B	H	A	A	B	A	B	B	H	B	A	H	A	B	B	A	B	B	A	A	A	A	A	B	A	A
AX-94966460	1B	116	B	B	A	B	B	H	B	B	B	B	B	A	B	A	A	A	H	A	B	B	H	B	H	A	A	B	A	B	B	H	B	A	H	A	B	B	A	B	B	A	A	A	A	A	B	A	A
AX-94425009	1B	116.7	B	B	A	B	B	B	B	B	B	B	B	A	B	A	A	A	H	A	B	B	H	B	H	A	A	B	A	B	B	H	B	A	H	A	B	B	A	B	B	A	A	A	A	A	B	A	A
AX-94959038	1B	117.6	B	B	A	B	B	B	B	B	B	B	B	A	B	A	A	-	H	A	B	B	H	B	H	A	A	B	A	B	B	H	B	A	H	A	B	B	A	B	B	A	A	A	A	B	B	A	A
AX-94815439	1B	118.3	B	B	A	B	B	B	B	B	B	B	B	A	B	A	A	A	H	A	B	B	H	B	H	A	A	B	A	B	B	H	B	A	H	A	B	B	A	B	B	A	A	A	A	B	B	A	A
AX-94901148	1B	118.9	B	B	A	B	B	B	B	B	B	B	B	A	B	A	A	A	H	A	B	B	H	B	H	A	A	B	A	B	B	H	B	A	H	A	B	B	A	B	B	A	A	A	A	B	B	A	A
AX-95011054	1B	119.3	B	B	A	B	B	B	B	B	B	B	B	A	B	A	A	A	H	A	B	B	H	B	H	A	A	B	A	B	B	-	B	A	H	A	B	B	A	B	B	A	A	A	A	B	B	A	A
AX-94684615	1B	119.9	B	B	A	B	B	B	B	B	B	B	B	A	B	A	A	A	H	A	B	-	H	B	H	A	A	B	A	B	B	H	B	A	H	A	B	B	A	B	B	A	A	A	A	B	B	A	A
AX-94706391	1B	120.5	B	B	A	B	B	B	B	B	B	-	B	A	B	A	A	A	H	A	B	B	H	B	H	A	A	B	A	B	B	H	B	A	H	A	B	B	A	B	B	A	A	A	A	B	-	A	A
AX-95110974	1B	122.1	B	B	A	B	B	B	B	B	B	B	B	A	A	A	A	A	B	A	B	B	-	B	-	A	A	B	A	A	B	H	B	B	H	H	B	B	A	B	B	A	B	A	A	B	A	H	A
AX-94670484	1B	122.3	B	B	A	B	B	B	B	B	B	B	B	A	A	A	A	A	B	A	B	B	H	B	H	A	A	B	A	A	B	H	B	B	H	A	B	B	A	-	B	A	B	A	A	B	A	A	A
AX-95258492	1B	123.1	B	B	A	B	B	B	B	B	B	B	B	B	A	A	A	A	B	A	B	H	H	B	H	A	A	B	A	A	B	H	B	B	H	A	B	B	A	B	B	B	B	H	A	B	A	A	A
AX-94767724	1B	123.8	B	B	A	B	B	-	B	B	B	B	-	B	A	A	A	A	B	A	B	H	H	B	H	A	A	B	A	A	-	H	B	B	H	A	B	-	A	B	B	B	B	-	A	B	A	A	A
AX-95214678	1B	126.4	B	B	A	B	B	B	B	B	B	B	B	B	A	B	A	A	A	A	B	B	B	B	B	B	A	B	A	A	B	A	B	B	B	A	A	B	A	B	B	B	B	B	A	B	A	B	A
AX-94741250	1B	129.1	B	A	A	A	B	B	B	B	B	B	A	B	B	B	A	A	A	H	B	-	B	B	H	H	A	B	A	A	B	A	B	B	H	A	A	B	A	H	B	B	B	H	A	B	A	B	H
AX-94769850	1B	130.1	B	A	A	A	B	B	B	B	A	B	A	B	B	B	A	A	A	-	B	H	B	B	H	H	A	B	A	A	B	A	B	B	B	A	A	B	A	A	B	B	B	H	A	B	A	B	B
AX-94861646	1B	130.9	B	A	A	A	B	B	B	B	A	B	A	B	B	B	A	A	A	H	B	H	B	B	A	H	A	B	A	A	B	A	B	B	B	A	A	B	A	H	B	B	B	H	B	B	A	A	B
AX-94657416	1B	131.3	B	A	A	A	B	B	B	B	A	B	A	B	B	B	A	A	A	H	B	-	B	B	A	H	A	B	A	A	B	-	B	B	B	A	A	B	A	H	B	B	B	H	B	B	A	A	B
AX-95245523	1B	131.6	B	A	A	A	B	B	B	B	A	B	A	B	B	B	A	A	A	H	B	H	B	B	A	H	A	B	A	A	B	H	B	B	B	A	A	B	A	H	B	B	B	H	B	B	A	A	B
AX-94686172	1B	131.9	B	A	A	A	B	B	B	B	A	B	A	B	B	B	A	A	A	H	B	-	B	B	A	H	A	B	-	A	B	H	B	B	B	A	A	B	A	-	B	B	B	H	B	B	A	A	B
AX-95182696	1B	132.2	B	A	A	A	B	B	B	B	A	B	A	B	-	B	A	A	A	H	B	H	B	B	A	H	A	B	A	A	B	H	B	B	B	A	A	B	A	-	B	B	B	H	B	B	A	A	B
AX-94845742	1B	132.4	B	A	A	A	B	B	B	B	A	B	A	B	B	B	A	A	A	-	B	H	B	B	A	-	A	B	A	A	B	H	B	B	B	A	A	B	A	H	B	B	B	-	B	B	A	A	B
AX-94801428	1B	133.3	B	-	-	A	B	B	B	B	A	B	A	B	B	B	A	H	-	B	B	A	B	B	A	B	-	B	A	A	A	-	B	B	B	A	A	B	A	A	B	B	B	A	B	B	A	A	B
AX-94551507	1B	133.7	B	A	A	A	B	B	B	B	A	B	A	B	B	B	A	A	A	B	B	A	B	B	A	B	A	B	A	A	A	-	B	B	B	A	A	B	A	B	B	B	B	B	B	B	A	A	B
AX-94960626	1B	133.9	B	A	A	-	B	B	B	B	A	B	A	B	B	B	A	A	A	B	B	A	B	B	A	B	A	B	A	A	A	H	B	B	B	A	A	B	A	H	B	B	B	H	B	B	A	A	B
AX-94395297	1B	134.1	B	A	A	A	B	B	B	B	A	B	A	B	B	B	A	A	A	B	B	A	B	B	A	B	-	B	A	-	A	H	B	B	B	A	A	B	A	H	B	B	B	H	B	B	A	A	B
AX-95226757	1B	134.4	B	A	A	A	B	B	B	B	A	B	A	B	B	B	A	A	A	B	B	A	B	B	A	B	A	B	A	A	A	H	B	B	B	A	A	B	A	H	B	B	B	B	B	B	A	-	B
AX-94454402	1B	134.6	B	A	A	A	B	B	B	B	A	B	A	B	B	B	A	A	A	B	B	A	B	B	A	B	A	B	A	A	A	H	B	B	B	A	A	B	A	-	B	B	-	H	B	B	A	A	B
AX-95207086	1B	134.9	B	A	A	A	B	B	B	B	A	B	A	B	B	B	A	A	A	B	B	A	B	B	A	B	A	B	A	A	A	H	B	B	B	A	A	B	A	H	B	B	B	H	B	B	A	A	B
AX-94694976	1B	135.1	B	A	A	A	B	B	B	B	A	B	A	B	B	B	A	A	A	B	B	A	B	B	A	B	A	B	A	A	A	H	B	B	B	A	A	B	A	A	B	B	B	H	B	B	A	A	B
AX-94563702	1B	136.1	B	B	A	A	A	B	B	B	A	B	B	B	B	B	A	A	A	B	B	A	B	B	A	B	A	B	A	A	A	-	B	B	B	A	A	B	A	-	B	B	B	A	B	B	A	A	B
AX-94659353	1B	136.6	B	B	A	A	A	B	B	B	A	B	B	B	B	B	A	A	A	B	B	B	B	B	A	B	A	B	A	A	-	-	B	B	B	A	A	B	A	B	B	B	B	A	B	B	A	A	B
AX-94498055	1B	136.7	B	B	A	A	A	B	B	B	A	B	B	B	B	B	A	A	A	B	B	B	B	B	A	B	A	B	A	A	B	B	B	B	B	A	A	-	A	B	B	B	B	A	B	B	A	A	B
AX-94387787	1B	136.9	-	B	A	A	A	B	B	-	A	B	-	B	B	-	A	A	A	B	B	B	B	B	A	B	A	B	A	A	H	B	B	-	B	A	A	H	A	H	-	-	B	A	-	B	A	A	B
AX-94409545	1B	137.3	B	B	A	A	A	B	B	B	A	B	B	B	B	B	A	A	A	B	B	B	B	B	A	B	A	B	A	A	H	H	B	B	B	A	A	H	A	-	B	B	B	A	-	B	A	A	B
AX-95154820	1B	137.4	B	B	A	A	A	B	B	B	A	B	B	B	B	B	A	A	A	B	B	B	B	B	A	B	A	B	A	A	H	H	B	B	B	A	A	H	A	H	B	B	B	A	B	B	A	A	B
AX-95129810	1B	137.6	B	B	A	A	A	B	B	B	A	B	B	B	B	B	A	A	A	B	B	B	B	B	A	B	A	B	A	A	H	H	B	B	B	A	A	H	A	-	B	B	B	A	B	B	A	A	B
AX-95025008	1B	138	B	B	A	A	A	B	B	B	A	B	B	B	B	B	A	A	A	B	B	B	B	B	A	B	A	B	A	A	H	-	B	B	B	-	A	H	A	-	B	B	B	A	B	B	A	A	B
AX-95094660	1B	138	B	B	A	A	A	B	B	B	A	B	B	B	B	B	A	A	A	B	B	B	B	B	A	B	A	B	A	A	H	H	B	B	B	H	A	H	A	H	B	B	B	A	B	B	A	A	B
AX-94925767	1B	138.4	B	B	A	A	A	B	B	B	A	B	B	B	B	B	A	A	A	B	B	B	B	B	A	B	A	B	A	A	A	A	B	B	B	A	A	B	A	A	B	B	B	A	B	B	A	A	B
AX-94403447	1B	140.2	B	A	A	-	H	B	B	H	A	-	-	B	B	B	A	A	A	B	-	-	B	B	A	B	A	B	-	A	A	A	B	B	B	A	A	B	-	-	B	-	B	H	B	B	-	A	B
AX-94816927	1B	140.8	B	A	A	A	B	B	B	B	A	B	A	B	B	B	A	A	A	B	B	A	B	B	A	-	A	B	A	A	A	H	B	B	B	A	A	B	A	H	B	B	B	H	B	B	A	A	B
AX-94875742	1B	140.8	B	A	A	A	B	B	B	B	A	B	A	B	B	B	A	A	A	B	B	A	B	B	A	B	A	B	A	A	A	H	B	B	B	A	A	B	A	H	B	B	B	H	B	B	A	A	B
AX-94466051	1B	141.1	B	A	A	A	B	B	B	B	A	B	A	B	B	B	A	A	A	-	B	A	B	B	A	H	A	B	A	A	A	H	B	B	B	A	A	B	A	H	B	B	B	H	B	B	A	A	B
AX-95202810	1B	141.4	B	A	A	A	B	B	B	B	A	B	A	B	B	B	A	A	A	B	B	A	B	B	A	H	A	B	A	A	A	H	B	B	B	A	A	B	A	H	B	B	B	H	B	B	A	A	B
AX-94759371	1B	141.7	B	A	A	A	B	B	B	B	A	-	A	B	B	B	A	A	A	B	B	A	-	B	A	A	A	B	A	A	A	H	B	B	B	A	A	B	A	H	B	B	B	H	B	B	A	A	B
AX-94913428	1B	142.8	B	A	A	A	B	B	B	B	A	B	A	B	-	B	A	A	A	H	B	H	-	B	-	H	A	B	-	A	A	H	B	B	B	A	A	B	A	H	B	B	B	H	B	B	A	A	B
AX-94602901	1B	143.1	B	A	A	A	B	B	B	B	A	B	A	B	B	B	A	A	A	H	B	-	B	B	A	H	A	B	A	A	A	-	B	B	B	A	A	B	A	H	B	B	B	H	B	B	A	A	B
AX-94921195	1B	149.6	B	B	A	B	B	H	B	B	B	B	B	A	B	A	A	A	A	A	B	B	-	B	A	A	A	B	A	B	B	A	B	A	A	A	B	B	A	B	B	A	A	A	A	A	B	A	A
AX-95175396	1B	149.6	B	B	A	B	B	-	B	B	B	B	B	A	B	A	A	A	-	A	B	B	-	B	A	A	-	B	A	B	B	A	B	A	-	A	B	B	A	B	B	A	A	A	A	A	B	A	A
AX-95190390	1B	149.6	B	B	A	B	B	-	B	B	B	B	B	A	B	A	A	A	H	A	B	B	H	B	-	A	A	B	A	B	B	-	B	A	-	A	B	B	A	B	B	A	A	A	A	A	B	A	A
AX-94674342	1B	151.2	B	B	A	B	B	A	A	B	B	B	B	A	B	A	A	A	B	A	B	B	A	B	A	A	A	B	A	A	B	A	B	A	A	A	B	B	A	B	B	A	A	A	A	A	B	A	A
AX-94588315	1B	151.3	B	B	A	B	B	A	A	B	B	B	B	A	B	A	A	A	B	A	-	B	A	-	A	A	A	H	A	A	B	A	B	A	-	A	-	B	A	B	B	A	A	A	A	A	B	A	A
AX-94517494	1B	151.6	B	B	A	B	B	A	A	B	B	B	B	A	B	A	A	A	B	A	B	B	A	B	-	A	A	B	A	A	B	-	B	A	A	A	B	B	A	B	B	A	A	A	A	A	B	A	A
AX-94937417	1B	152.7	-	B	A	B	B	A	A	B	A	H	B	A	H	A	A	-	B	A	B	B	A	B	-	A	A	-	-	A	B	-	B	A	A	A	B	-	A	B	B	A	A	A	A	A	B	A	A
AX-94962832	1B	153.2	B	B	A	B	B	A	A	B	A	B	B	A	B	A	A	-	B	A	B	B	A	B	H	A	A	B	B	A	B	H	B	A	H	A	B	B	A	B	B	A	A	A	A	A	B	A	A
AX-94906568	1B	153.6	B	B	A	B	B	A	A	B	A	B	B	A	B	A	A	H	B	A	B	B	A	B	H	A	A	B	B	A	-	A	B	A	A	A	B	B	A	B	B	A	A	A	A	A	B	A	A
AX-94388408	1B	153.8	B	B	A	B	B	A	A	B	A	B	B	A	B	A	A	H	B	A	B	B	A	B	H	A	A	B	B	A	B	-	B	A	-	A	B	B	A	B	B	A	A	A	A	A	B	A	A
AX-95158221	1B	154.1	B	B	A	B	B	A	A	B	A	B	B	A	B	A	A	H	B	A	B	B	A	B	H	A	A	B	B	A	B	H	B	A	H	A	B	B	A	B	B	A	A	A	A	A	B	A	A
AX-95026652	1B	154.6	B	-	A	B	B	A	A	B	A	B	B	A	B	A	A	H	B	A	B	B	A	B	H	A	A	B	B	A	B	H	B	A	H	A	B	B	A	B	B	A	A	A	A	A	B	A	A
AX-95069571	1B	155.1	B	B	A	B	B	A	A	B	A	B	B	A	B	A	A	H	B	A	B	B	A	B	H	A	A	B	B	A	B	H	B	A	H	A	B	B	A	B	B	A	A	A	A	A	B	A	A
AX-94687836	1B	155.7	B	B	A	B	B	A	A	B	A	B	B	A	B	A	A	H	B	A	B	B	A	B	H	A	A	B	B	A	B	H	B	A	H	A	-	B	A	B	B	A	A	A	A	A	B	A	A
AX-94820627	1B	156.2	B	B	A	B	B	A	A	B	A	B	B	A	B	A	A	H	B	A	B	B	A	B	H	A	A	B	B	A	B	H	B	A	H	A	B	B	A	B	B	A	A	A	A	A	B	A	A
AX-94691247	1B	156.5	B	B	A	B	B	A	A	B	A	B	B	A	B	A	A	-	B	A	B	B	A	B	H	A	-	B	B	A	B	H	B	A	H	A	B	B	A	B	B	A	A	A	A	A	B	A	A
AX-95629458	1B	156.8	B	B	A	B	B	A	A	B	A	B	B	A	B	A	A	H	B	A	B	B	A	B	H	A	A	B	B	A	B	H	B	A	H	A	B	B	A	B	B	A	A	A	A	A	B	A	A
AX-94595920	1B	157.3	B	B	A	B	B	A	A	B	A	B	B	A	B	A	A	H	B	A	B	B	A	B	H	A	A	B	B	A	B	H	B	A	H	A	B	B	A	B	B	A	A	A	A	A	B	A	A
AX-94479851	1B	157.7	B	B	A	B	B	A	A	B	A	B	B	A	B	A	A	H	B	A	B	B	A	B	H	A	A	B	B	A	B	H	B	A	H	A	B	B	A	B	B	A	A	A	A	A	B	A	A
AX-94778455	1B	158.2	B	B	A	B	B	A	A	B	A	B	B	A	B	A	A	H	B	A	B	B	A	B	H	A	A	B	B	A	B	H	B	A	H	A	B	B	A	B	B	A	A	A	A	A	B	A	A
AX-94592974	1B	158.7	B	B	A	B	B	A	A	B	A	B	B	A	B	A	A	H	B	A	B	B	A	B	H	A	A	B	B	A	B	H	B	A	H	A	B	B	A	B	B	A	A	A	A	A	B	A	A
AX-95109512	1B	159	B	B	A	B	B	A	A	B	A	B	B	A	B	A	A	H	B	A	B	B	A	B	H	A	A	B	B	A	B	H	B	A	H	A	B	B	A	B	B	A	A	A	A	A	H	A	A
AX-94697612	1B	159.3	B	B	A	B	B	A	A	B	A	B	B	A	B	A	A	-	B	A	B	B	A	B	H	A	A	B	B	A	B	H	B	A	H	A	B	B	A	B	B	A	A	A	A	A	B	A	A
AX-94648809	1B	159.7	B	B	A	B	B	A	A	B	A	B	B	A	B	A	A	B	B	A	B	B	A	B	H	A	A	B	B	A	B	H	B	A	H	A	B	B	A	B	B	A	A	A	A	A	B	A	A
AX-94494615	1B	160	B	B	A	B	B	A	H	B	A	B	B	A	B	H	A	B	B	A	B	B	A	B	-	A	A	B	B	A	B	H	B	A	-	A	B	B	A	B	B	A	A	A	-	A	B	-	A
AX-94806190	1B	160.1	B	B	A	B	B	A	A	B	A	B	B	A	B	A	A	-	B	A	B	B	A	B	B	A	A	B	B	A	B	-	B	A	-	A	B	B	A	B	B	A	A	A	A	A	B	A	A
AX-95073456	1B	160.8	B	B	A	B	-	A	A	B	-	B	B	A	B	A	B	B	B	A	B	B	A	B	H	A	A	B	B	A	B	A	B	A	H	A	B	-	A	B	-	A	A	A	A	A	B	A	A
AX-94584338	1B	161.8	B	B	A	B	H	A	A	H	A	B	B	A	-	A	B	A	H	A	B	B	A	B	H	A	A	B	B	H	B	A	B	A	H	A	B	H	A	B	H	A	A	A	A	B	A	A	A
AX-94667633	1B	162.8	-	-	A	H	H	A	A	B	A	A	B	A	H	A	B	A	B	A	B	B	A	H	A	A	A	-	-	A	B	A	B	A	H	A	B	H	A	B	-	A	A	A	A	B	A	A	A
AX-94995102	1B	163.5	B	B	A	H	H	A	A	B	A	H	B	A	B	A	B	A	B	A	B	B	A	B	H	A	A	B	B	H	B	A	B	A	H	A	B	H	A	B	H	A	A	A	A	B	A	A	A
AX-94495814	1B	164.1	B	B	A	H	H	A	A	B	A	H	B	A	B	A	B	H	B	A	B	B	A	B	H	A	A	B	B	H	B	A	B	A	H	A	B	H	A	B	H	A	A	A	A	B	A	A	A
AX-95253616	1B	164.7	B	B	A	H	H	A	A	B	A	-	-	A	B	A	B	H	B	A	B	B	A	B	H	A	A	-	-	-	B	A	B	A	H	A	B	-	A	B	H	A	A	A	A	-	A	A	A
AX-94519635	1B	165.3	B	B	A	H	H	A	-	B	A	H	B	A	B	A	B	-	B	A	B	B	A	B	-	H	-	B	B	H	B	A	B	A	H	A	B	H	A	B	H	A	A	A	A	B	A	A	A
AX-94519146	1B	165.7	B	B	A	B	H	A	A	B	A	B	B	A	B	A	B	H	B	A	B	B	A	B	H	A	A	B	B	H	B	A	B	A	H	A	B	-	A	B	-	A	A	A	A	B	A	A	A
AX-94434573	1B	166	B	B	A	B	-	A	A	B	A	B	B	A	B	A	B	H	B	A	B	B	A	B	B	A	A	B	B	-	B	A	B	A	-	H	B	B	A	B	-	A	A	A	A	B	A	A	A
AX-94653005	1B	166.3	B	B	A	H	-	A	A	B	A	-	B	A	B	A	B	-	B	A	B	B	A	B	-	A	H	B	B	B	B	B	B	A	H	A	B	-	A	B	-	A	A	A	A	B	-	A	A
AX-94484191	1D	0	H	A	H	B	A	B	B	B	H	A	A	B	B	B	A	A	A	B	B	A	A	B	B	H	A	B	A	A	A	A	B	-	A	B	B	B	A	A	B	A	B	A	H	H	A	A	A
AX-94416333	1D	0.7	H	A	-	B	A	B	B	B	-	A	A	B	B	B	A	A	A	B	B	A	A	B	B	-	A	B	A	A	A	A	B	H	A	B	-	B	A	A	B	A	B	A	H	-	A	A	A
AX-94686404	1D	0.9	H	A	H	B	A	B	B	B	H	A	A	B	B	B	A	A	A	B	B	A	A	B	B	H	A	B	A	A	A	A	B	H	A	B	B	B	A	A	B	A	B	A	-	B	A	A	A
AX-94715623	1D	1.4	H	-	H	B	A	B	B	B	H	A	A	B	B	B	A	A	A	B	B	A	A	B	B	H	A	B	A	A	A	A	B	-	A	B	B	B	A	A	B	A	B	A	H	H	A	A	A
AX-95171480	1D	2.1	H	A	H	B	A	B	B	B	H	A	A	B	B	B	A	A	A	B	B	A	A	B	B	H	A	B	A	A	A	A	B	H	A	B	B	B	A	A	B	A	B	A	H	H	A	A	A
AX-94554998	1D	2.4	-	A	H	B	A	B	B	B	-	A	A	B	-	B	A	A	A	B	B	A	A	B	B	H	A	B	A	A	A	A	B	H	A	B	B	B	A	A	B	A	B	A	-	-	A	A	A
AX-94745465	1D	2.8	H	A	H	B	A	B	B	B	H	A	A	B	H	B	A	A	A	B	B	A	A	B	B	H	A	B	A	A	A	A	B	H	A	B	B	B	A	A	B	A	B	A	H	H	A	A	A
AX-94546774	1D	3.3	H	A	H	B	A	-	-	B	-	A	A	B	H	B	A	A	A	B	B	A	A	B	B	H	A	B	A	A	A	A	B	H	A	B	B	B	A	A	B	A	B	A	H	H	A	A	A
AX-94909913	1D	3.8	H	A	H	B	A	B	B	B	H	A	A	B	H	B	A	A	A	B	B	A	A	B	B	H	A	B	A	A	A	A	B	H	A	B	B	B	A	A	B	A	B	A	H	H	A	A	A
AX-94710211	1D	4.3	H	A	H	B	A	B	B	B	-	A	A	B	H	B	A	A	A	B	B	A	A	B	B	H	A	B	A	A	A	A	B	-	A	B	B	B	A	A	B	A	B	A	H	H	A	A	A
AX-94944281	1D	4.9	H	A	H	B	A	B	B	B	H	A	A	B	H	B	A	A	A	B	B	A	A	B	B	H	A	B	A	A	A	A	B	H	A	B	B	B	A	A	B	A	B	A	H	H	A	A	A
AX-94817261	1D	5.6	H	A	-	B	A	B	B	-	H	A	A	B	H	-	A	A	A	B	B	A	A	B	B	H	A	B	A	A	A	A	B	H	A	B	-	B	A	A	B	A	B	A	-	A	A	A	A
AX-94939448	1D	6.1	H	A	H	B	A	B	B	B	H	A	A	B	-	B	A	A	A	B	-	A	A	-	B	H	A	B	A	A	A	A	H	H	A	B	B	B	A	A	B	A	B	A	H	-	A	A	A
AX-94801911	1D	6.4	H	A	H	B	A	B	B	B	H	A	A	B	B	B	A	A	A	B	B	A	A	B	B	H	A	B	A	A	A	A	-	H	A	B	B	B	A	A	B	A	B	A	H	H	A	A	A
AX-94682514	1D	6.9	-	A	-	B	A	B	B	B	H	A	A	B	B	B	A	A	A	B	B	A	A	B	B	H	A	B	A	A	A	A	B	H	A	B	B	B	A	A	B	A	B	A	H	H	A	A	A
AX-94811352	1D	7.4	H	A	H	B	A	-	B	B	H	A	A	B	B	B	A	A	A	B	B	A	A	B	B	H	A	B	A	A	A	A	B	H	A	B	B	B	A	A	B	A	B	A	H	H	A	A	A
AX-94571943	1D	7.9	H	A	-	B	A	B	B	B	H	A	A	B	B	B	A	A	A	B	B	A	A	B	B	H	A	B	A	A	A	A	B	-	A	B	B	B	A	A	B	A	B	A	H	H	A	A	A
AX-94435276	1D	8.4	H	A	H	B	A	B	B	B	H	A	A	B	B	B	A	A	A	B	B	A	A	B	B	H	A	B	A	A	A	A	B	H	A	B	B	B	A	A	B	A	B	A	H	H	A	A	A
AX-94721881	1D	8.7	H	A	-	B	A	B	B	B	H	A	A	B	B	B	A	A	A	B	B	A	A	B	B	H	A	B	A	A	A	A	B	-	A	B	B	B	A	A	B	A	B	A	H	H	A	A	A
AX-95118036	1D	9	H	A	H	B	A	B	B	B	H	A	A	B	B	B	A	A	A	B	B	A	A	B	B	H	A	B	A	A	A	A	B	H	A	B	B	B	A	A	B	A	B	A	H	H	A	A	A
AX-94618135	1D	9.6	H	-	H	B	A	B	B	B	H	A	A	B	B	B	A	A	A	B	B	A	A	B	B	H	A	B	A	A	A	A	B	H	A	B	B	B	A	A	B	A	B	A	H	H	A	A	A
AX-95652628	1D	10	H	H	H	B	-	B	B	B	H	A	A	B	B	B	A	-	A	B	B	A	A	B	B	H	-	B	A	A	A	A	B	H	A	B	B	B	A	A	B	A	B	A	H	-	A	A	A
AX-94488154	1D	10.7	-	-	H	B	A	B	B	B	H	A	A	B	B	B	A	A	H	B	B	A	A	B	B	H	-	B	A	A	A	A	B	H	A	B	B	B	A	A	B	A	B	A	H	-	A	A	A
AX-94443057	1D	11.1	H	-	-	B	A	B	B	B	H	A	A	B	B	B	H	A	-	B	B	A	A	B	B	H	-	B	A	A	A	A	B	-	-	B	B	B	A	A	B	A	B	A	H	H	A	A	A
AX-95072382	1D	11.4	H	A	A	B	A	B	B	B	-	A	A	B	B	B	H	A	A	B	B	-	A	B	B	H	-	B	H	-	A	A	B	-	A	B	B	B	A	-	-	A	B	A	H	H	A	-	A
AX-95121944	1D	11.8	H	A	-	B	A	B	B	B	H	A	A	B	B	B	A	A	-	B	B	A	A	B	B	-	A	B	A	A	A	A	B	H	A	B	B	B	A	A	B	A	B	A	-	H	A	-	A
AX-95125815	1D	12.2	H	A	H	B	A	B	B	B	H	A	A	B	-	B	A	A	A	B	B	A	A	B	B	H	A	B	A	A	A	A	B	H	A	B	B	B	A	A	B	A	B	A	H	H	A	A	A
AX-95202002	1D	12.7	H	A	H	B	A	B	B	B	H	A	A	B	H	B	A	A	A	B	B	A	A	B	B	H	A	B	A	A	A	A	B	H	A	B	B	B	A	A	B	A	B	A	H	H	A	A	A
AX-94707813	1D	13.1	-	A	H	B	A	B	B	B	H	A	A	-	H	B	A	A	A	B	B	A	A	B	B	-	A	B	A	A	A	A	B	H	A	B	B	B	A	A	B	A	B	A	-	-	A	A	A
AX-95247196	1D	13.4	H	A	H	B	A	B	B	B	H	A	A	B	B	B	A	A	A	B	B	A	A	B	B	H	A	B	A	A	A	A	B	H	A	B	B	B	A	A	B	A	B	A	H	H	A	A	A
AX-95155265	1D	14.1	H	A	H	B	A	B	B	B	H	A	A	B	B	B	A	A	A	B	B	A	A	B	B	H	A	B	A	A	A	A	B	H	A	H	B	H	A	A	H	A	B	A	H	H	A	A	A
AX-94659954	1D	15	H	A	-	B	A	B	B	B	-	A	A	-	-	B	A	A	A	B	B	-	A	B	B	H	A	B	A	A	-	A	B	H	A	B	B	B	A	A	B	A	B	A	H	H	A	A	A
AX-94689021	1D	15.6	A	A	A	B	A	B	B	B	H	A	A	B	B	B	A	A	A	B	B	A	A	B	B	-	A	B	A	A	A	A	B	A	A	B	B	B	A	A	B	A	B	A	H	H	-	A	A
AX-94695768	1D	15.6	A	A	-	B	A	B	B	B	-	A	A	B	B	B	A	A	A	B	B	A	A	B	B	-	A	B	A	A	A	A	B	-	A	B	B	B	A	A	B	A	B	A	-	-	A	A	A
AX-94793453	1D	16.1	-	A	H	B	-	B	B	B	H	A	A	B	B	B	A	A	-	B	B	A	H	B	B	H	A	B	A	A	A	A	B	-	H	B	B	B	A	A	B	A	B	A	H	H	A	A	A
AX-94654870	1D	16.8	-	A	H	B	A	B	B	B	-	A	A	B	B	B	A	A	A	B	B	A	A	B	B	H	A	B	A	A	A	A	B	A	A	B	-	B	A	A	B	A	B	A	H	H	A	A	A
AX-95217696	1D	17.1	A	A	-	B	A	B	B	B	H	A	A	B	B	B	A	-	A	B	B	A	A	B	B	-	A	B	A	A	A	A	B	A	A	B	B	B	A	A	B	A	B	A	H	-	A	A	A
AX-94422723	1D	17.4	A	A	A	B	A	B	B	B	-	A	A	H	B	B	A	A	A	B	B	A	A	B	B	H	A	B	A	A	A	A	B	-	A	B	B	B	A	A	B	A	B	A	A	-	A	A	A
AX-94544116	1D	18.1	A	A	A	B	A	B	H	B	A	A	A	B	B	B	A	A	A	B	B	A	A	B	B	A	A	B	A	A	A	A	B	A	A	B	B	B	A	A	B	A	H	A	A	A	A	A	A
AX-94425913	1D	18.2	-	A	A	B	A	B	B	B	A	A	A	B	B	B	A	A	A	B	B	A	A	B	B	A	A	B	A	A	A	A	B	A	A	B	B	B	A	A	B	A	B	A	A	-	A	A	A
AX-94472136	1D	18.2	A	A	H	B	A	B	B	B	A	A	A	B	B	B	A	A	A	B	B	A	A	B	B	A	A	B	A	A	A	A	B	A	A	B	B	B	-	A	B	A	B	A	H	A	-	A	A
AX-94508984	1D	18.2	-	A	A	B	A	B	B	B	A	A	A	B	B	B	A	A	A	B	B	A	A	B	B	-	A	B	A	-	A	A	B	-	A	B	B	B	A	A	B	A	B	A	A	H	A	A	A
AX-94520739	1D	18.2	-	A	-	B	A	B	B	B	A	A	A	B	B	B	A	A	A	B	B	A	A	B	B	A	A	B	A	A	A	A	B	A	A	B	B	B	A	A	B	A	B	-	-	-	A	A	A
AX-95101661	1D	18.2	A	A	A	B	A	B	B	B	A	A	A	B	B	B	A	A	A	H	B	A	A	B	B	A	A	B	A	A	A	A	B	-	A	B	B	B	A	A	B	A	B	A	A	-	A	A	A
AX-95234262	1D	18.2	A	A	A	B	A	B	B	B	A	A	A	B	B	B	A	A	A	B	B	A	A	B	B	A	A	B	A	A	A	A	B	A	A	B	B	B	A	A	B	A	B	A	A	A	A	A	A
AX-95653073	1D	18.3	A	A	-	B	A	B	B	B	A	A	A	B	B	B	A	A	A	B	B	A	A	B	B	-	A	B	A	A	A	A	B	A	A	B	-	B	A	A	B	A	B	A	H	H	A	A	A
AX-94594952	1D	18.3	A	A	-	B	A	B	B	B	A	A	A	B	B	B	A	A	A	B	B	A	A	B	B	-	A	B	A	A	A	A	B	-	A	B	B	B	A	A	-	A	B	A	H	-	A	A	A
AX-94917839	1D	18.6	H	A	H	B	A	B	B	B	A	A	A	B	B	B	A	A	A	B	B	A	A	B	B	H	A	B	A	A	A	A	B	A	A	B	B	B	A	A	B	A	B	A	H	A	A	A	A
AX-94938180	1D	18.9	H	A	H	B	A	B	B	B	H	A	A	B	B	B	A	A	A	B	B	A	A	B	B	-	A	B	A	A	A	A	B	H	A	B	B	B	A	A	B	A	B	A	H	-	A	A	A
AX-94763185	1D	19.1	-	A	H	B	A	B	B	B	H	A	A	B	B	B	A	A	A	B	B	A	A	B	B	H	A	B	A	A	A	A	B	-	A	B	B	B	A	A	B	A	B	A	H	H	A	A	A
AX-95629833	1D	19.5	A	A	H	B	A	B	B	B	H	A	A	B	B	B	A	A	A	B	B	A	A	B	B	H	A	B	A	A	A	A	B	H	A	B	B	B	A	A	B	A	B	A	H	H	A	A	A
AX-94497626	1D	20	A	A	H	B	A	B	B	B	H	A	A	B	B	B	A	A	A	B	B	A	A	B	B	H	A	B	A	A	A	A	B	H	A	B	B	B	A	A	B	A	B	A	H	H	A	A	A
AX-94624500	1D	20.4	-	A	H	B	A	B	B	B	H	A	A	B	B	B	A	A	A	B	B	A	A	B	B	-	A	B	A	-	A	A	B	-	A	B	B	B	-	A	B	A	B	A	H	H	A	A	A
AX-94653479	1D	20.8	H	A	H	B	A	B	B	B	H	A	A	B	B	B	A	A	A	B	B	A	A	B	B	H	A	B	A	A	A	A	B	H	A	B	B	B	A	A	B	A	B	A	H	H	A	A	A
AX-95116845	1D	21.3	H	A	H	B	A	B	B	B	H	A	A	B	B	B	A	A	A	B	B	A	A	B	B	H	A	-	A	A	A	A	B	H	A	B	B	B	A	A	B	A	B	A	H	H	A	A	A
AX-95009977	1D	21.8	H	A	H	B	A	B	B	B	H	A	A	B	B	B	A	A	A	B	B	A	A	B	B	H	A	B	A	A	A	A	B	H	A	B	B	B	A	A	B	A	B	A	H	H	A	A	A
AX-94650064	1D	22.3	H	A	H	B	A	B	B	B	H	A	A	B	B	B	A	A	A	B	B	A	A	B	B	H	A	B	A	A	A	A	B	H	A	B	B	B	A	A	B	A	B	A	H	H	A	A	A
AX-94697097	1D	22.8	H	A	H	B	A	B	B	B	H	A	A	B	B	B	A	A	A	B	B	A	A	B	B	H	A	B	A	A	A	A	B	-	A	B	B	B	A	A	B	A	B	A	H	H	A	A	A
AX-94383675	1D	23.4	H	A	H	B	A	B	B	B	H	A	A	B	B	B	A	A	A	B	B	A	A	B	B	H	A	B	A	A	A	A	B	H	A	B	B	B	A	A	B	A	B	A	H	H	A	A	A
AX-95008640	1D	23.4	H	A	H	B	A	B	B	B	-	A	A	B	B	B	-	A	A	B	B	A	A	B	B	H	A	B	A	A	A	A	B	-	A	B	B	B	A	A	B	A	B	A	-	-	A	A	A
AX-95008683	1D	23.9	H	A	H	B	-	B	-	B	H	A	A	-	B	B	A	A	-	B	B	A	A	B	B	H	A	B	A	A	A	A	B	H	A	B	B	B	A	A	B	A	B	A	-	H	A	A	A
AX-95226608	1D	24.2	H	A	H	B	A	B	B	B	H	A	A	B	B	B	A	A	A	B	B	A	A	B	B	H	A	B	A	A	A	A	B	-	A	B	B	B	A	A	B	A	B	A	-	-	A	A	A
AX-94473249	1D	24.3	-	A	H	B	A	B	B	B	-	-	A	B	B	B	A	A	A	B	B	-	A	B	B	-	A	B	A	A	A	A	B	-	A	B	B	B	A	A	B	A	B	A	H	-	A	A	A
AX-94518438	1D	24.6	H	A	H	B	A	B	B	B	H	A	A	B	B	B	A	A	A	B	B	A	A	B	B	H	A	B	A	A	A	A	B	H	A	B	B	B	A	A	B	A	B	A	H	H	A	A	A
AX-94596653	1D	24.7	H	A	-	B	A	B	B	B	-	A	A	B	-	-	A	A	A	B	B	A	A	B	B	-	A	B	A	A	A	A	B	-	A	B	B	B	A	A	B	A	B	A	H	-	A	A	A
AX-94689747	1D	24.7	H	A	H	B	A	B	B	B	-	A	A	B	B	B	A	A	A	B	B	A	A	B	B	-	A	B	A	A	A	A	B	H	A	B	B	B	A	A	B	A	B	A	H	H	A	A	-
AX-94834421	1D	24.7	-	A	H	B	A	B	-	B	H	A	A	B	H	B	A	A	A	B	B	A	A	-	B	H	A	B	A	A	A	A	B	H	A	B	B	B	A	A	B	A	B	A	H	H	A	A	A
AX-94897339	1D	24.7	-	A	H	B	A	B	B	B	H	A	A	B	B	B	A	A	A	B	B	A	A	B	B	-	A	B	A	A	A	A	B	-	A	B	B	B	A	A	B	A	B	A	H	H	A	A	A
AX-94947741	1D	24.7	H	A	H	B	A	B	B	B	H	A	A	B	B	B	A	A	A	B	B	A	A	B	B	H	A	B	A	A	A	A	B	H	A	B	B	B	A	A	B	A	B	A	H	H	A	A	A
AX-94953558	1D	24.7	-	A	H	B	A	B	B	B	H	A	A	B	B	B	-	A	A	B	B	A	A	B	B	H	A	B	A	A	A	-	B	H	A	B	B	B	A	-	B	A	B	A	H	H	A	A	A
AX-95231755	1D	24.7	H	A	H	B	A	B	B	B	-	A	A	B	-	B	A	A	A	B	B	A	A	B	B	B	A	B	A	A	A	A	B	-	A	B	B	B	A	A	B	A	B	A	-	H	A	A	A
AX-94421525	1D	25.1	H	A	H	B	A	B	B	B	-	A	A	B	H	H	A	A	A	B	B	A	A	B	B	H	A	B	A	A	A	A	B	H	A	B	B	B	A	A	B	A	B	A	H	H	A	A	A
AX-94488987	1D	25.8	-	A	-	B	A	B	B	B	H	A	A	B	H	B	A	A	A	B	B	A	A	B	B	H	A	B	A	A	A	A	B	H	A	B	B	B	A	A	B	A	B	A	H	H	A	A	A
AX-95256945	1D	26.1	H	A	H	B	A	B	B	B	H	A	A	B	-	B	A	A	A	B	B	A	A	B	B	H	A	B	A	A	A	A	B	H	A	B	B	B	A	A	B	A	B	A	H	H	A	A	A
AX-94697253	1D	26.6	H	A	-	B	A	B	B	B	-	-	A	B	H	B	A	A	A	B	B	A	A	B	B	-	A	B	A	A	A	A	B	-	A	B	B	B	A	A	B	A	B	A	H	H	A	A	A
AX-95203867	1D	27	H	A	H	B	A	B	B	B	H	A	A	B	H	B	A	A	A	B	B	A	A	B	B	H	A	B	A	A	A	A	B	H	A	B	B	B	A	A	B	A	B	A	-	H	A	A	A
AX-94456482	1D	27.4	-	A	-	B	A	B	B	B	H	A	A	-	-	B	A	A	A	B	B	A	A	B	B	H	-	B	A	A	A	A	B	H	A	B	-	B	A	A	B	A	B	A	A	H	A	A	A
AX-94588819	1D	27.6	H	A	B	B	A	B	B	B	-	A	A	-	H	-	A	A	A	B	B	A	A	B	B	H	A	B	A	A	A	A	-	H	A	B	-	-	A	A	B	A	B	A	-	-	A	A	A
AX-94918415	1D	28	H	A	H	B	A	B	B	B	H	A	A	B	H	B	A	A	A	-	B	A	A	B	B	B	A	-	A	A	A	A	B	H	A	B	H	-	A	A	B	A	B	A	H	H	A	A	A
AX-94707795	1D	28.4	H	A	-	B	A	B	B	B	-	A	A	B	-	B	A	A	A	B	B	A	A	B	B	-	A	B	A	A	A	A	B	-	A	B	B	B	A	A	B	A	B	A	H	H	A	A	A
AX-94694941	1D	28.8	H	A	H	B	A	B	B	B	H	A	A	B	H	B	A	A	A	B	B	A	A	B	B	H	A	B	A	A	A	A	B	H	A	B	B	B	A	A	B	A	B	A	H	H	A	A	A
AX-94530345	1D	29.3	H	A	-	B	A	B	B	B	-	A	A	B	H	B	A	A	A	B	B	A	A	B	B	H	A	B	A	A	A	A	B	-	A	B	B	B	A	A	B	A	B	A	H	H	A	A	A
AX-94542586	1D	29.7	H	A	H	B	A	B	B	B	H	A	A	B	H	B	A	A	A	B	B	A	A	B	B	H	A	B	A	A	A	A	B	H	A	B	B	B	A	A	B	A	B	A	H	H	A	A	A
AX-94592803	1D	30.2	-	A	H	B	A	B	B	B	-	A	A	B	H	B	A	A	A	B	B	A	A	B	B	H	A	B	A	A	A	A	B	H	A	B	B	B	A	A	B	A	B	A	H	H	A	A	A
AX-94659172	1D	30.8	H	A	H	B	A	B	B	B	H	A	A	B	H	B	A	A	A	B	B	A	A	B	B	H	A	B	A	A	A	A	B	H	A	B	B	B	A	A	B	A	B	A	H	H	A	A	A
AX-94892332	1D	31.5	H	A	H	B	A	B	B	B	H	A	A	B	H	B	A	A	A	B	B	A	A	B	B	H	A	B	A	A	A	A	B	H	A	B	B	B	A	A	B	A	B	A	H	H	A	A	A
AX-94590064	1D	31.9	-	A	H	B	A	B	B	B	H	A	A	B	H	B	A	A	A	B	B	A	A	B	B	-	A	B	A	A	A	A	B	-	A	B	B	B	A	A	B	A	B	A	-	H	A	A	A
AX-95165540	1D	32.3	B	A	-	B	A	B	B	B	B	A	A	B	H	B	-	A	A	B	B	A	A	B	B	-	-	B	A	A	A	A	B	-	A	B	B	B	-	A	B	A	B	A	-	H	A	A	A
AX-94926349	1D	32.8	B	A	-	B	A	B	B	B	B	A	A	B	-	B	A	A	A	B	B	A	A	B	B	B	A	B	A	A	A	A	B	H	A	B	B	B	A	A	B	A	B	A	B	-	A	A	A
AX-94773707	1D	32.8	B	A	-	B	A	B	B	B	-	A	A	B	B	B	A	A	A	B	B	A	A	B	B	B	A	B	A	A	A	A	B	B	A	B	B	B	A	A	B	A	B	A	H	H	A	A	A
AX-94785748	1D	32.9	B	A	H	B	A	B	B	B	H	A	A	B	B	B	A	A	A	B	B	A	A	B	B	-	A	B	A	A	A	A	B	B	A	B	B	B	A	A	B	A	B	A	-	-	A	A	A
AX-94386946	1D	35.7	B	A	H	B	B	B	B	B	H	A	A	B	B	B	A	A	A	B	B	A	A	B	B	H	A	B	A	A	A	H	B	H	A	B	B	A	A	A	B	A	B	A	B	A	A	H	A
AX-94807169	1Db	0	B	B	A	A	B	B	H	H	A	B	A	B	A	A	B	A	A	B	A	H	A	H	B	B	A	B	B	A	B	A	A	A	A	H	B	A	A	B	B	B	B	A	B	A	A	H	B
AX-94897619	1Db	0.3	B	B	A	A	B	B	-	H	A	B	A	B	A	A	B	A	A	B	A	H	A	H	B	B	A	B	B	A	B	A	A	A	A	H	B	A	A	B	B	B	B	A	B	A	A	H	B
AX-94520357	1Db	0.8	B	B	A	A	B	B	H	H	A	B	A	B	A	A	B	A	A	B	A	H	A	H	B	B	A	B	B	A	B	A	A	A	A	H	B	A	A	B	B	B	B	A	B	A	A	H	B
AX-94541657	1Db	1.8	B	B	A	A	B	B	-	-	A	B	A	B	A	A	B	A	A	B	A	A	A	H	B	B	-	B	B	A	B	A	A	A	A	H	B	A	A	B	B	B	B	A	B	A	A	H	B
AX-94803245	1Db	2.2	B	B	A	A	B	B	H	H	A	B	A	B	H	A	B	A	A	B	A	A	A	H	B	B	H	B	B	A	B	A	A	A	A	H	B	A	A	B	B	B	B	-	B	A	A	H	B
AX-94730813	1Db	2.7	B	B	A	A	B	B	-	H	A	B	A	B	A	A	B	A	A	B	A	A	A	-	B	B	H	B	B	A	B	A	A	A	A	H	B	A	A	B	B	B	B	A	B	A	A	H	B
AX-94448207	1Db	3.1	B	B	A	A	B	B	H	H	A	B	A	B	A	A	B	A	A	B	A	A	A	H	B	B	H	B	B	A	B	A	A	A	A	H	B	A	A	B	B	B	B	A	B	A	H	H	B
AX-95198554	1Db	3.5	B	B	A	A	B	B	H	H	A	B	A	B	A	A	B	A	A	B	A	A	A	H	B	B	-	B	B	A	B	A	A	A	A	H	B	A	A	B	B	B	B	A	B	A	H	H	B
AX-94685643	1Db	3.8	B	B	A	A	B	B	H	H	A	B	A	B	A	A	B	A	A	B	A	A	A	-	B	B	-	B	B	A	B	A	A	A	A	-	B	A	A	B	B	B	B	A	B	A	H	H	B
AX-95182692	1Db	4.3	B	B	A	A	B	B	H	H	A	B	A	B	A	A	B	A	A	B	A	A	A	H	B	B	H	B	B	A	B	A	A	A	A	H	B	A	A	B	B	B	B	A	B	A	H	H	B
AX-94472344	1Db	6.9	B	B	B	A	B	B	-	A	A	B	A	B	H	A	A	A	A	B	A	A	A	B	B	B	-	B	B	A	B	A	A	A	A	B	B	A	A	H	B	B	B	A	B	A	A	B	B
AX-94596631	1Db	7.1	B	-	B	A	B	B	A	A	A	B	A	B	B	A	A	A	A	B	A	A	A	B	B	B	-	B	B	A	B	A	A	A	A	B	B	A	A	H	B	B	B	A	B	A	A	B	B
AX-94418622	1Db	7.2	B	B	B	A	B	B	-	A	A	B	A	B	B	A	A	A	A	B	A	A	A	B	B	B	-	B	B	A	B	A	A	A	A	B	B	A	A	H	B	B	B	A	B	A	A	B	B
AX-94914889	1Db	7.5	B	B	B	A	B	B	H	A	A	B	A	B	B	A	A	A	A	B	A	A	A	B	B	B	H	B	B	A	B	A	A	A	A	B	B	A	A	H	B	B	B	A	B	A	A	B	B
AX-94546280	1Db	10.6	A	B	B	A	B	B	A	B	A	H	B	B	B	A	A	A	A	B	B	A	A	B	B	H	H	B	B	A	B	A	A	A	A	B	A	A	A	H	B	B	B	A	B	A	A	B	B
AX-95112857	1Db	13.7	H	B	B	A	B	B	A	A	A	H	A	B	B	A	A	A	A	B	B	A	A	B	B	H	H	B	B	A	A	B	A	A	A	B	A	A	-	B	B	B	B	-	B	-	A	H	B
AX-94484855	1Db	14.7	H	B	B	A	B	B	A	A	A	H	A	B	B	A	A	A	A	B	B	A	A	B	B	H	H	B	B	A	A	B	A	A	A	B	A	A	A	B	B	B	B	-	B	A	A	A	B
AX-94409342	1Db	14.9	H	B	B	A	B	B	A	A	A	H	A	B	H	A	A	A	A	B	B	A	A	B	B	-	B	B	B	A	A	B	A	A	A	B	A	A	A	B	B	B	B	A	B	A	A	A	B
AX-94952154	1Db	15	H	B	B	A	B	B	A	A	A	H	A	B	-	A	A	A	A	B	B	A	A	B	B	H	B	B	B	A	A	B	A	A	A	B	A	A	A	B	B	B	B	A	B	A	A	A	B
AX-94798786	1Db	15	H	B	B	A	B	B	A	A	A	H	A	B	-	A	A	A	A	B	B	A	A	B	B	-	-	B	B	A	A	B	A	A	A	B	A	A	A	B	B	B	B	A	B	A	A	A	B
AX-94558256	1Db	15.1	H	B	B	A	B	B	A	A	A	H	A	B	B	A	A	A	A	B	B	A	A	B	B	H	H	B	B	A	A	B	A	A	A	B	A	A	A	B	B	B	B	A	B	A	A	A	B
AX-95013700	1Db	15.3	H	B	B	A	B	B	A	A	A	H	A	B	B	A	A	A	A	B	B	A	A	B	B	H	H	B	B	A	A	B	A	A	A	B	A	A	A	B	B	B	B	A	B	A	A	A	B
AX-94444583	1Db	15.5	H	B	B	A	B	B	A	A	A	H	A	B	-	A	A	A	A	B	B	A	A	B	B	H	H	B	B	A	A	B	A	A	A	B	A	A	A	B	B	B	B	A	B	A	A	A	B
AX-94410259	1Db	15.7	H	B	B	A	B	B	A	A	A	H	A	B	B	A	A	A	A	B	B	A	A	B	B	H	H	B	B	A	A	B	A	A	A	B	A	A	A	B	B	B	B	A	B	A	A	A	B
AX-95144827	1Db	15.9	H	B	B	A	B	B	A	A	A	H	A	B	B	A	A	A	A	B	B	A	A	B	B	-	-	B	B	A	A	B	A	A	A	-	A	A	A	-	B	B	-	A	B	A	A	A	B
AX-94425541	1Db	16.8	H	B	B	A	B	B	A	A	A	H	A	B	H	A	A	A	B	B	B	A	A	B	B	H	B	B	B	A	A	B	A	A	A	A	A	A	A	B	B	B	H	A	B	A	H	A	B
AX-94857942	1Db	16.8	-	B	B	A	B	B	A	A	A	-	A	B	B	A	A	A	B	B	B	A	A	B	B	-	B	B	B	A	A	B	A	A	A	A	A	A	A	B	B	B	B	A	B	A	H	A	B
AX-94918964	1Db	16.8	H	B	B	A	B	B	A	A	A	H	A	B	B	A	A	A	B	B	B	A	A	B	B	H	B	B	B	A	A	B	A	A	A	A	A	A	A	B	B	B	B	A	B	A	H	A	B
AX-95216172	1Db	16.8	-	B	B	A	B	B	A	A	A	H	A	B	B	A	A	A	B	B	B	A	A	B	B	-	B	B	B	A	A	B	A	A	A	A	A	A	A	B	B	B	H	A	B	A	H	A	-
AX-94390275	1Db	17.4	-	B	B	A	B	B	A	A	A	A	A	B	H	A	B	A	-	B	-	A	A	B	B	H	B	B	B	A	A	B	A	A	A	A	A	A	A	B	B	-	H	A	B	A	H	A	H
AX-94614313	1Db	17.7	H	B	B	A	B	B	A	A	A	A	A	B	B	A	B	A	B	B	B	A	A	B	B	H	A	B	B	A	A	B	A	A	A	A	A	A	A	B	B	B	H	A	B	A	-	A	H
AX-94866237	1Db	24.9	A	B	A	A	B	B	A	B	A	A	A	B	B	B	B	A	A	B	B	A	A	B	B	A	A	B	A	A	A	-	A	B	A	A	A	A	A	A	A	B	B	A	B	A	A	A	B
AX-94891002	1Db	24.9	A	B	A	A	B	B	A	B	A	A	A	B	B	B	B	A	A	B	B	A	A	B	B	A	A	B	A	A	A	A	A	B	A	A	A	A	A	A	A	B	B	A	B	A	A	A	B
AX-95168334	1Db	24.9	A	B	A	A	B	B	A	B	A	A	A	B	B	B	B	A	A	B	B	A	A	B	B	A	A	B	A	A	A	A	A	B	A	A	A	A	A	A	A	B	B	A	B	A	A	A	B
AX-94488247	1Db	25.6	A	B	A	A	B	B	A	B	A	A	A	B	B	B	B	A	A	B	B	A	A	B	B	-	A	B	-	A	A	H	H	B	A	A	A	A	A	A	H	B	B	A	B	A	-	A	B
AX-94438073	1Db	26	A	B	A	A	B	B	A	B	A	A	A	B	B	B	B	A	A	B	B	A	A	B	B	H	A	B	H	A	A	H	H	B	A	A	A	A	A	A	A	B	B	A	B	A	H	A	B
AX-94473370	1Db	26.3	A	B	A	A	B	B	A	B	A	A	A	B	-	B	B	A	-	B	B	A	A	B	B	H	A	B	H	A	A	H	H	B	A	A	A	A	A	A	A	B	B	A	B	A	H	A	B
AX-95127704	1Db	26.7	A	B	A	A	B	B	A	B	A	A	A	B	H	B	B	A	A	B	B	A	A	B	B	H	A	B	H	A	A	H	H	B	A	A	A	A	A	A	A	B	B	A	B	A	H	A	B
AX-94583358	1Db	27.1	A	B	A	A	B	B	A	B	A	A	A	B	-	B	B	A	A	B	B	A	A	B	B	H	A	B	H	A	A	H	H	B	A	A	A	A	A	A	A	B	B	A	B	A	-	A	B
AX-94665385	1Db	27.4	A	B	A	A	B	B	-	B	A	A	A	B	B	B	B	A	A	B	B	A	A	B	B	A	A	B	H	A	A	H	H	B	A	A	A	A	A	A	A	B	B	A	B	A	H	A	B
AX-94691350	1Db	27.7	A	B	A	A	B	B	A	B	A	A	A	B	-	B	B	A	A	B	B	A	A	B	B	-	A	B	H	A	A	-	-	B	A	A	A	A	A	A	H	B	B	A	B	A	H	A	B
AX-94627514	1Db	28.4	A	B	A	A	B	B	A	B	A	A	A	B	B	B	B	A	B	B	B	A	A	B	B	H	A	B	H	A	A	H	H	B	A	A	A	A	A	A	H	B	H	A	B	A	H	A	B
AX-95229645	1Db	29	A	B	A	A	B	B	A	B	A	A	A	B	-	B	B	A	B	B	B	A	A	B	B	H	A	B	H	A	A	H	H	B	A	A	A	A	A	A	H	B	B	A	B	A	H	A	B
AX-95254832	1Db	29.5	A	B	A	A	B	B	A	B	A	A	A	B	H	B	B	A	B	B	B	A	A	B	B	H	A	B	H	A	A	H	H	B	A	A	A	A	A	A	H	B	B	A	B	A	H	A	B
AX-94447005	1Db	30.1	A	B	A	A	B	B	A	B	A	A	A	B	H	B	B	A	B	B	B	A	A	B	B	H	A	B	H	A	A	H	H	B	A	A	A	A	A	A	H	B	B	A	B	A	H	A	B
AX-94387203	1Db	32.3	-	H	B	A	B	B	A	-	H	B	A	B	H	B	-	-	B	B	B	A	A	B	B	H	A	B	B	A	A	H	H	B	A	A	A	A	A	A	A	B	B	A	B	A	A	A	B
AX-94936327	1Db	33.1	A	H	B	A	B	B	A	A	A	B	A	B	A	B	B	A	B	B	B	A	A	B	B	H	A	B	B	A	A	H	H	B	A	A	A	A	A	A	A	B	B	A	B	A	A	A	B
AX-94602417	1Db	36.6	A	-	B	A	B	B	A	A	A	A	A	B	A	B	A	A	A	B	B	B	A	B	B	B	A	B	B	B	A	H	H	B	A	B	B	A	A	A	H	B	B	A	B	A	A	H	A
AX-94956032	2A	0	A	B	B	A	B	H	B	B	H	A	B	B	B	B	B	A	H	A	B	A	A	H	B	B	B	A	H	B	B	B	H	B	A	B	A	B	A	A	B	A	A	A	B	B	B	A	H
AX-94649188	2A	0.4	A	B	B	A	B	A	B	B	B	A	B	B	B	B	B	A	A	A	B	A	A	-	B	B	B	A	B	B	B	B	H	A	A	B	A	B	A	A	B	A	A	A	B	B	B	A	H
AX-95629948	2A	0.4	A	B	B	A	B	H	B	B	B	A	B	B	B	B	B	A	A	A	B	A	A	H	B	B	B	A	B	B	B	B	H	A	A	B	A	B	A	A	B	A	A	A	B	B	B	A	H
AX-95193898	2A	0.5	A	B	B	A	B	H	B	B	B	A	B	B	B	B	B	A	A	A	B	A	A	H	B	B	B	A	B	B	B	B	H	B	A	B	A	B	A	A	B	A	A	A	B	B	B	A	H
AX-94802588	2A	1.2	A	B	B	A	B	B	B	B	B	A	B	B	B	B	B	A	A	A	B	A	A	H	B	B	B	A	-	B	B	B	-	B	A	B	A	B	A	A	B	A	A	A	B	B	B	A	H
AX-94495564	2A	4.8	B	A	B	A	B	B	B	B	A	A	B	B	B	A	A	A	A	B	B	A	A	A	B	B	-	A	A	B	A	B	B	B	A	B	A	B	A	A	B	A	A	A	B	B	B	A	A
AX-94992901	2A	10.2	B	A	A	A	B	B	B	B	A	A	A	B	A	A	A	A	H	B	B	H	A	B	B	B	H	B	H	B	-	A	A	B	-	A	-	B	H	-	B	A	A	A	B	B	-	A	H
AX-95232609	2A	11.3	B	A	-	A	B	B	B	B	A	A	A	B	A	A	A	A	H	B	B	A	A	B	B	B	H	H	H	-	H	A	A	B	B	A	H	H	B	A	B	A	A	-	B	B	B	A	-
AX-95188846	2A	12.2	B	A	H	A	B	B	B	B	A	A	A	B	A	A	A	A	H	B	B	A	A	B	B	B	H	B	H	B	-	A	A	B	B	A	B	B	B	A	B	A	A	A	B	B	B	A	H
AX-94658925	2A	12.4	B	A	-	A	B	B	B	B	-	A	A	B	A	A	A	A	H	H	B	A	A	B	B	B	H	B	H	B	H	A	A	B	B	A	B	B	B	A	B	A	A	A	B	B	B	A	-
AX-95096301	2A	12.4	B	A	-	A	B	B	B	B	A	A	A	B	A	A	A	A	-	B	B	A	A	B	B	B	-	B	H	B	H	A	A	B	B	A	B	B	B	A	B	A	A	A	B	B	B	A	H
AX-95120279	2A	12.4	B	A	B	A	B	B	B	B	A	A	A	B	A	A	A	A	H	B	B	A	A	B	B	B	H	B	H	B	-	A	A	B	B	A	B	-	B	A	B	A	A	A	B	B	B	A	-
AX-94849785	2A	12.5	B	A	H	A	B	B	B	B	H	A	A	B	A	A	A	A	H	B	B	A	A	B	B	B	-	B	H	B	H	A	A	B	B	A	B	B	B	A	B	A	A	A	B	B	B	A	H
AX-94856367	2A	13	B	A	H	A	B	B	B	B	-	A	A	B	A	A	A	A	H	B	B	A	A	B	B	B	H	B	H	B	H	A	A	B	B	A	B	B	B	A	B	A	A	A	B	B	B	A	H
AX-95162592	2A	13.4	B	A	H	A	B	B	B	B	A	A	A	B	A	A	A	A	H	B	B	A	A	B	B	B	H	B	H	B	H	A	A	B	B	A	B	B	B	A	B	A	A	A	B	B	B	A	H
AX-94652823	2A	13.7	B	A	-	A	B	B	B	B	A	A	A	B	A	A	A	A	-	B	B	A	A	B	B	B	B	B	-	B	-	A	A	B	B	A	B	B	B	A	B	A	A	A	B	B	B	A	B
AX-94700495	2A	13.7	B	A	B	A	B	B	B	B	A	A	A	B	A	A	A	-	B	B	B	A	A	B	B	B	B	B	B	B	H	A	A	B	B	A	B	B	B	A	B	A	A	A	B	B	B	A	H
AX-95187018	2A	13.8	B	A	H	A	B	B	B	B	A	A	A	B	A	A	A	A	H	B	B	A	A	B	B	B	-	B	-	-	H	A	A	B	B	A	B	B	B	A	B	A	A	A	B	B	B	A	-
AX-94589196	2A	13.9	B	A	H	A	B	B	B	B	A	A	A	B	A	A	A	A	H	B	B	A	A	B	B	B	H	B	B	H	H	A	A	B	B	A	B	B	B	A	B	A	A	A	B	B	B	A	H
AX-94794106	2A	14.2	B	A	-	A	B	B	B	B	A	A	A	B	A	A	A	A	-	B	B	A	A	B	B	B	H	B	H	B	H	A	A	B	B	A	B	B	B	A	B	A	A	A	B	B	B	A	H
AX-95162683	2A	14.2	B	A	-	A	B	B	B	B	A	A	A	B	A	A	A	A	H	B	B	A	A	B	B	B	-	B	-	B	-	A	A	B	B	A	B	B	B	A	B	A	-	A	B	B	B	A	H
AX-94985425	2A	14.4	B	A	H	A	B	B	B	B	A	A	A	B	A	A	A	A	H	B	B	A	A	B	B	B	H	B	H	B	H	A	A	B	B	A	B	B	B	A	B	A	A	A	B	B	B	A	H
AX-95128830	2A	14.7	B	A	-	A	B	B	B	B	A	A	A	B	A	A	A	A	-	B	B	A	A	B	B	B	-	B	H	B	H	A	A	B	B	A	B	B	B	A	B	A	A	A	B	B	B	A	H
AX-94684111	2A	16.6	B	A	H	A	H	B	B	B	A	A	H	H	A	A	A	A	H	B	A	A	A	B	B	H	B	B	H	B	A	A	A	B	B	A	B	B	B	A	B	A	B	A	B	B	B	A	H
AX-94451172	2A	18.7	B	A	B	A	A	A	B	-	A	A	H	-	A	A	A	H	-	B	A	A	A	B	B	B	B	B	B	B	A	A	A	B	B	B	B	B	B	A	B	A	B	A	B	B	B	A	B
AX-94684375	2A	18.7	B	A	B	A	A	A	B	A	A	A	-	-	A	A	A	-	-	B	A	A	A	B	B	B	B	B	B	B	A	A	-	B	B	B	B	B	B	A	B	A	B	A	B	B	B	A	B
AX-94567936	2A	19.4	B	A	B	-	A	A	B	A	H	A	H	-	A	A	A	H	H	B	A	A	A	B	B	-	B	B	B	B	A	A	A	H	B	B	B	B	B	A	B	A	B	A	H	B	B	A	B
AX-94833876	2A	20.2	B	A	B	A	A	A	B	A	H	A	A	H	A	A	A	H	H	B	A	A	A	B	B	H	B	B	B	B	A	A	A	H	B	B	B	B	B	A	B	A	B	A	H	B	H	A	B
AX-94983435	2A	20.5	B	A	B	A	A	A	B	A	H	A	A	-	A	A	A	H	H	B	A	A	A	B	B	H	B	B	B	B	A	A	A	H	B	B	B	B	B	A	B	A	B	A	H	B	H	A	B
AX-95633092	2A	20.6	B	A	B	A	A	A	B	A	-	A	A	-	A	A	A	H	-	B	A	-	A	B	B	H	B	B	B	B	A	A	A	H	B	B	B	B	B	A	B	A	B	A	H	B	-	A	B
AX-95011768	2A	20.7	B	A	B	A	A	A	B	A	B	A	A	H	A	A	A	H	H	B	A	A	A	B	B	H	B	B	B	B	A	A	A	H	B	B	B	B	B	A	B	A	B	A	H	B	H	A	B
AX-95255993	2A	21	B	A	B	A	A	A	B	A	B	A	A	H	A	A	A	H	H	B	A	A	A	B	B	H	B	B	B	B	A	A	A	H	B	B	B	B	B	A	B	A	B	A	H	B	H	A	B
AX-95629787	2A	21.5	B	A	-	A	A	A	B	A	B	A	A	-	A	A	A	H	-	B	A	A	A	B	B	H	B	B	B	B	A	A	A	H	B	B	B	B	B	A	B	A	B	A	-	B	H	A	B
AX-94895053	2A	21.7	B	A	-	A	A	A	B	A	-	A	A	H	A	A	A	B	H	B	A	A	A	B	B	H	B	B	B	B	A	A	A	-	B	B	B	B	B	A	B	A	B	A	H	B	H	A	B
AX-94564459	2A	22.9	B	-	H	A	A	A	B	A	H	A	A	H	A	A	A	H	H	B	A	A	A	B	B	H	B	A	B	B	A	A	A	-	-	B	B	B	B	A	B	A	B	A	H	B	H	A	B
AX-94844146	2A	23.4	B	B	H	A	A	A	B	A	B	A	A	H	A	A	A	H	H	B	A	A	A	B	B	H	B	A	B	B	A	A	A	H	B	B	B	B	B	A	B	A	B	A	H	B	H	A	B
AX-94738192	2A	23.8	B	B	H	A	A	A	B	A	B	A	A	H	A	A	A	H	H	B	A	A	A	B	B	H	B	A	B	B	A	A	A	H	B	B	B	B	B	A	B	A	B	A	H	B	H	A	B
AX-94956877	2A	24.3	B	B	H	A	A	A	B	A	B	A	A	H	A	A	A	H	H	B	A	A	A	B	B	-	-	A	B	B	A	A	A	H	B	B	B	B	B	A	B	A	B	A	H	B	H	A	B
AX-95250370	2A	24.9	B	B	H	A	A	A	B	A	B	A	A	H	A	A	A	H	H	B	A	A	A	B	B	H	B	A	B	B	A	A	A	A	B	B	B	B	B	A	B	A	B	A	-	B	H	A	B
AX-94385320	2A	25.3	B	B	H	A	A	A	B	A	B	A	A	-	A	A	A	H	H	B	A	A	A	B	B	-	B	A	B	B	A	A	A	A	B	B	B	B	B	A	B	A	B	A	H	B	H	A	B
AX-94960802	2A	26.1	B	B	-	A	A	A	-	A	H	A	A	H	A	A	A	H	A	-	A	A	A	B	H	A	B	A	B	B	A	A	A	A	B	H	B	B	H	A	B	A	-	A	-	-	A	A	B
AX-94982574	2A	26.7	B	B	H	A	A	A	B	A	B	A	A	H	A	A	A	H	-	B	A	A	A	B	B	H	B	A	B	B	A	A	A	A	B	B	B	B	B	A	B	A	B	A	H	B	-	A	B
AX-95199197	2A	27.8	B	B	H	A	B	A	B	A	H	A	A	H	A	A	A	H	H	B	A	A	A	B	B	H	B	A	H	B	A	A	A	B	B	B	B	B	B	A	B	A	B	A	A	B	H	A	B
AX-94998685	2A	28.6	B	B	H	A	B	A	B	A	B	A	A	H	A	A	A	H	H	B	A	A	A	B	B	H	B	A	H	B	A	A	A	B	B	B	B	B	B	A	B	A	B	A	A	B	H	A	B
AX-95200094	2A	29.4	B	B	H	A	B	A	B	H	B	A	A	H	A	A	A	H	H	B	A	A	A	B	B	H	B	A	H	B	A	A	A	B	B	B	B	B	B	A	B	-	B	A	A	B	H	A	B
AX-94648074	2A	29.9	B	B	-	A	B	A	B	A	B	A	A	A	A	A	A	A	A	B	A	A	-	B	B	A	B	A	-	B	A	A	A	B	B	B	B	B	B	A	B	A	B	A	A	B	-	A	B
AX-94592263	2A	30.4	B	B	A	A	B	A	B	A	B	A	A	-	A	A	A	B	-	B	A	A	-	B	B	A	B	A	-	B	A	A	A	B	B	B	B	B	B	A	B	A	B	A	A	B	-	A	B
AX-94430515	2A	30.9	B	B	H	A	B	A	B	A	H	A	A	H	A	A	A	B	H	B	A	A	H	B	B	A	B	A	H	B	A	A	A	B	B	B	B	B	B	A	B	A	B	A	A	B	H	A	B
AX-94664024	2A	32.1	B	B	B	A	B	A	B	A	-	A	A	H	A	H	A	B	H	B	A	A	-	B	A	A	B	A	H	B	A	A	B	B	B	B	B	B	B	A	B	A	B	A	H	B	H	A	B
AX-94616756	2A	33.5	H	B	H	A	B	A	H	A	H	A	A	H	A	A	A	H	H	A	A	A	H	B	A	A	B	A	H	B	A	A	B	B	B	-	B	H	B	A	B	A	B	A	A	B	A	A	B
AX-94419084	2A	35.8	B	B	H	A	B	A	B	A	H	A	A	H	A	A	A	-	A	A	A	A	H	B	A	A	B	A	H	B	A	A	B	H	B	B	A	B	B	A	B	A	B	A	A	B	A	A	B
AX-94521851	2A	36.5	B	B	H	A	B	A	-	A	B	A	A	H	A	A	A	H	A	A	A	A	H	B	A	A	B	A	H	B	A	A	B	H	B	B	A	B	B	A	B	A	B	A	A	B	A	A	B
AX-94973661	2A	37.6	B	B	H	A	B	-	B	A	B	A	A	A	A	A	A	H	A	A	A	A	A	B	A	A	B	-	H	B	A	A	B	-	B	A	A	B	B	A	B	A	B	A	A	B	A	-	B
AX-94981022	2A	38.1	-	B	H	A	B	A	B	A	B	A	H	-	A	A	A	-	A	A	A	A	H	B	A	A	B	A	H	B	A	A	B	A	B	A	A	B	B	A	B	A	-	A	A	-	A	A	B
AX-94472219	2A	38.7	B	B	H	A	B	A	B	A	B	A	H	H	A	A	A	H	A	A	A	A	H	B	A	A	B	A	H	B	A	A	B	H	B	A	A	B	B	A	B	A	B	A	A	B	A	A	B
AX-95008267	2A	39.4	B	B	H	A	B	A	B	A	-	A	H	H	A	A	A	H	A	A	A	A	H	B	A	A	B	A	H	B	A	A	B	H	B	A	A	B	B	A	B	A	B	A	A	B	A	-	B
AX-95019864	2A	40	B	B	H	A	B	A	B	A	B	A	H	H	A	A	A	H	A	A	A	A	H	B	A	A	B	A	H	B	A	A	B	H	B	A	A	B	B	A	B	A	B	A	A	B	A	A	B
AX-94402591	2A	40.9	B	B	H	A	B	A	B	A	B	A	H	H	A	A	A	H	A	A	A	A	H	B	A	A	B	A	H	B	A	A	B	H	B	A	A	B	B	A	B	A	B	A	A	B	A	A	B
AX-94603664	2A	42.6	B	B	-	A	B	A	B	A	B	A	B	B	A	A	A	H	A	A	A	A	H	B	A	A	B	A	H	B	A	A	B	H	B	A	A	A	B	A	B	A	H	H	A	A	A	A	B
AX-95096480	2A	43	B	B	A	A	B	A	B	A	B	A	B	B	A	A	A	A	A	A	A	A	-	B	A	A	B	A	A	B	A	A	B	-	B	A	A	A	B	A	B	A	A	H	A	A	A	A	B
AX-94657509	2A	43.8	B	A	B	A	B	A	B	A	B	A	B	B	A	A	-	H	A	A	A	A	H	B	A	A	B	A	H	B	A	A	B	H	B	A	A	A	B	A	B	A	A	A	A	A	A	A	B
AX-94857460	2A	44.6	B	A	B	A	B	A	B	A	B	A	B	B	A	A	A	H	A	A	A	A	H	B	A	A	B	A	H	B	B	A	B	A	B	A	A	A	B	A	B	A	A	A	A	A	A	A	A
AX-94870997	2A	45	B	A	B	A	B	A	B	A	B	A	B	B	A	A	A	H	A	A	A	A	H	B	A	A	B	A	H	B	B	A	B	A	B	A	A	A	B	A	B	A	A	A	A	A	A	A	A
AX-95004767	2A	48.2	B	A	B	A	B	A	B	A	A	A	H	B	A	A	B	B	A	A	A	A	H	H	B	B	B	A	B	H	B	A	H	A	B	A	A	A	B	A	B	A	A	A	A	A	A	A	A
AX-95631188	2A	51.1	B	A	B	A	B	A	A	A	B	A	B	B	A	A	A	B	A	A	A	A	H	B	A	A	B	A	H	B	B	A	B	A	B	A	A	A	B	A	B	A	A	A	A	A	A	A	A
AX-94438652	2A	51.4	B	A	B	A	B	A	A	A	B	A	B	B	A	A	A	H	A	A	A	A	H	B	A	A	B	A	H	B	B	A	B	A	B	A	A	A	B	A	B	A	A	A	A	A	A	A	A
AX-94466696	2A	52	B	A	B	A	B	A	A	A	B	A	B	B	A	A	A	H	A	A	A	A	H	B	A	A	B	A	H	B	B	A	B	A	B	A	A	A	B	A	B	A	A	A	A	A	A	A	A
AX-95154772	2A	52.4	B	A	B	A	B	A	A	A	B	A	B	B	A	A	A	H	A	A	A	A	H	B	A	A	B	A	H	B	B	A	B	A	B	A	A	A	B	A	B	A	A	A	A	A	A	A	A
AX-94985278	2A	52.9	B	A	B	A	B	A	A	A	B	A	B	B	A	A	A	A	A	A	A	A	H	B	A	A	B	A	H	B	B	A	B	A	B	A	A	A	B	A	B	A	A	A	A	A	A	A	A
AX-94808037	2A	53.3	B	A	B	A	B	A	A	A	B	A	B	B	A	A	A	A	A	A	A	A	-	B	A	A	B	A	H	B	B	A	B	A	B	A	A	A	B	-	B	A	A	A	A	A	A	A	A
AX-94853231	2A	53.3	B	A	B	A	B	A	A	A	B	A	B	B	A	A	A	-	A	A	A	A	H	B	A	A	B	A	H	B	B	A	B	A	B	A	A	A	B	A	B	A	A	A	A	A	A	A	A
AX-94910463	2A	53.3	B	A	B	A	B	A	A	A	B	A	B	B	A	A	A	A	A	-	A	A	H	B	A	A	B	A	H	B	B	A	-	A	B	A	A	A	B	A	-	A	A	A	A	A	A	A	A
AX-95171275	2A	53.4	B	A	B	A	B	A	A	A	B	A	B	B	A	A	A	A	A	A	A	A	A	B	A	A	B	A	A	B	B	A	B	A	B	A	A	A	B	A	B	A	A	A	A	A	A	A	A
AX-95633318	2A	53.8	B	A	B	A	B	A	A	A	B	A	-	B	A	A	A	-	A	A	A	A	H	B	A	A	B	A	H	B	B	A	B	A	B	A	A	A	B	A	B	A	A	-	A	A	A	A	A
AX-95240001	2A	54.1	B	A	B	A	B	A	A	A	B	A	B	B	A	A	A	H	A	A	A	A	H	B	A	A	B	A	H	B	B	A	B	A	B	A	A	A	B	A	B	A	A	A	A	A	A	A	A
AX-94875904	2A	54.4	B	A	B	A	B	A	A	A	-	A	B	B	A	A	A	H	A	A	A	A	H	B	A	A	B	A	H	B	B	A	B	A	B	A	A	A	B	A	B	A	A	A	A	A	A	A	A
AX-94537721	2A	54.7	B	A	B	A	B	A	A	A	B	A	B	B	A	A	A	H	A	A	A	A	H	B	A	A	B	A	H	B	B	A	B	A	B	A	A	A	B	A	B	A	A	A	A	A	A	A	A
AX-94406147	2A	55	B	A	B	A	B	A	A	A	B	A	B	B	A	A	A	H	A	A	A	A	H	B	A	A	B	A	H	B	B	A	B	A	B	A	A	A	B	A	B	A	A	A	A	A	A	A	A
AX-95133717	2A	55.3	B	A	B	A	B	A	A	A	B	A	B	B	A	A	A	-	A	A	A	A	H	B	A	A	B	A	H	B	B	A	B	A	B	A	A	A	B	A	B	A	A	A	-	A	A	A	A
AX-94965394	2A	55.6	B	A	B	A	B	A	A	A	B	A	B	B	A	A	A	H	A	A	A	A	H	B	A	A	B	A	H	B	B	A	B	A	B	A	A	A	B	A	B	A	A	A	A	A	A	A	A
AX-94901019	2A	55.9	B	A	B	A	B	A	A	A	B	A	B	B	A	A	A	-	A	A	A	A	H	B	A	A	B	A	H	B	B	A	B	A	B	A	A	A	B	A	B	A	A	A	A	A	A	A	A
AX-95629304	2A	56.2	B	A	B	A	B	A	A	A	B	A	B	B	A	A	A	H	A	A	A	A	H	B	A	A	B	A	H	B	B	A	-	A	B	A	A	A	B	A	B	A	A	A	A	A	A	A	A
AX-95101537	2A	56.6	B	A	B	A	B	A	A	A	B	A	B	B	A	A	A	H	A	A	A	A	H	B	A	A	B	A	H	B	B	A	H	A	B	A	A	A	B	A	B	A	A	A	A	A	A	A	A
AX-94530424	2A	56.9	B	A	B	A	B	A	A	A	B	A	B	B	A	A	A	H	A	A	A	A	H	B	A	A	B	A	H	B	B	A	H	A	B	A	A	A	B	A	B	A	A	A	A	A	A	A	A
AX-94574920	2A	57.3	B	A	B	A	B	A	-	A	B	A	B	B	A	A	A	H	A	A	A	A	H	B	A	A	B	A	H	B	B	A	H	A	B	A	A	A	B	A	B	A	A	A	A	A	A	A	A
AX-94689332	2A	57.7	B	A	B	A	B	A	A	A	B	A	B	B	A	A	A	H	A	A	A	A	H	B	A	A	B	A	H	B	B	A	H	A	B	A	A	A	B	A	B	A	A	A	A	A	A	A	A
AX-95019187	2A	58.1	B	A	B	A	B	A	A	A	-	A	B	B	A	A	A	H	A	A	A	A	H	B	A	A	B	A	H	B	B	A	H	A	B	A	A	A	B	A	B	A	A	A	A	A	A	A	A
AX-95237274	2A	58.5	B	A	B	A	B	A	A	A	-	A	B	B	A	A	A	H	A	A	A	A	H	B	A	A	B	A	H	B	B	A	H	A	B	A	A	A	B	A	B	A	A	A	A	A	A	A	A
AX-94559183	2A	58.9	-	A	B	A	B	A	A	A	H	A	B	B	A	A	A	H	A	A	A	A	H	B	A	A	B	A	H	B	B	A	-	A	B	A	A	A	B	A	B	A	A	A	A	A	A	A	A
AX-94701208	2A	59.3	B	A	B	A	B	A	A	A	-	A	B	B	A	A	A	H	A	A	A	A	H	B	A	A	B	A	H	B	B	A	H	A	B	A	A	A	B	A	B	A	A	A	A	A	A	A	A
AX-95096672	2A	59.8	B	A	B	A	B	A	A	A	H	A	B	B	A	A	A	B	A	A	A	A	H	B	A	A	B	A	H	B	B	A	H	A	B	A	A	A	B	A	B	A	A	A	A	A	A	A	A
AX-94867288	2A	60.4	B	A	B	A	B	A	A	A	H	A	B	B	A	A	A	-	A	A	A	A	H	B	A	A	B	A	B	B	B	A	-	A	B	A	A	A	B	A	B	A	-	A	A	A	A	A	A
AX-94457129	2A	61	B	A	B	A	B	A	A	A	B	A	B	B	A	-	A	H	A	A	A	A	H	B	A	A	B	A	H	B	B	-	H	A	B	A	A	A	B	A	B	A	-	A	A	-	-	A	-
AX-94907477	2A	61.7	B	A	B	A	B	A	-	A	B	A	B	B	A	A	A	-	A	A	A	A	H	B	H	A	B	-	H	B	B	A	B	A	B	-	-	H	B	-	B	A	A	-	H	H	A	A	H
AX-95152761	2A	63.4	B	-	B	A	B	A	A	A	B	A	B	B	A	A	A	H	A	A	A	H	H	B	H	A	B	-	H	B	B	A	H	-	B	A	A	A	B	H	B	A	-	H	A	H	H	A	A
AX-94384900	2A	64.7	B	-	B	A	B	A	-	-	B	A	B	B	A	A	A	H	-	A	A	A	H	B	-	A	B	A	H	B	B	A	H	-	B	A	A	A	B	A	B	A	A	A	A	A	A	-	A
AX-94912614	2A	65.2	B	A	B	A	B	A	A	A	B	A	B	B	A	A	A	H	A	A	A	A	-	B	H	A	B	A	H	B	B	A	H	A	B	A	A	A	B	A	B	A	A	A	A	A	A	A	A
AX-94538589	2A	65.6	B	A	B	A	B	A	A	A	B	A	B	B	A	A	A	H	A	A	A	A	H	B	A	A	B	A	H	B	B	A	H	A	B	A	A	A	B	A	B	A	A	A	A	A	A	A	A
AX-95171218	2A	66	B	A	B	A	B	A	A	A	B	A	B	B	A	A	A	H	A	A	A	A	H	B	A	A	B	A	H	B	B	A	H	A	B	A	A	A	B	A	B	A	A	A	A	A	A	A	A
AX-95184333	2A	66.4	B	A	B	A	B	A	-	-	B	H	B	B	A	A	A	H	A	A	A	A	H	B	A	A	B	A	-	B	B	A	H	A	B	A	A	H	B	A	B	A	A	A	A	A	A	A	A
AX-94382036	2A	67.2	B	A	B	A	B	A	A	A	B	A	B	B	A	A	A	B	A	A	A	A	H	B	A	A	B	A	H	B	B	A	H	A	B	A	A	A	B	A	B	H	A	A	A	A	A	A	A
AX-94695451	2A	67.7	B	A	B	A	B	A	A	A	B	A	B	B	A	A	A	-	A	A	A	A	H	B	A	A	-	A	H	B	B	A	H	A	B	A	A	A	B	A	B	A	A	A	A	A	A	A	A
AX-94839969	2A	68.2	B	A	B	A	B	A	A	A	B	A	B	B	A	A	A	H	A	A	A	A	H	B	A	A	B	A	H	B	B	A	H	A	B	A	A	A	B	A	B	A	A	A	A	A	-	A	-
AX-94912435	2A	68.9	B	A	B	A	B	A	A	A	B	A	B	B	A	A	A	A	A	A	A	A	H	B	A	A	-	A	B	B	B	A	H	A	B	A	A	A	-	A	B	A	A	-	-	A	-	A	A
AX-94505151	2A	69.2	B	A	B	A	B	A	A	A	B	A	B	B	A	A	A	A	A	A	A	A	H	B	A	A	B	A	-	B	B	A	H	A	B	A	A	A	B	A	B	A	A	A	A	A	A	A	A
AX-94636903	2A	69.2	B	A	B	A	B	A	A	A	B	A	B	B	A	A	A	A	A	A	A	A	-	B	A	A	B	A	A	B	B	A	B	A	B	A	A	A	B	A	B	A	A	A	A	A	A	A	A
AX-95026221	2A	69.4	B	A	B	A	B	A	A	A	B	A	B	B	A	A	A	A	A	A	A	A	H	B	A	A	B	A	H	B	B	A	H	A	B	A	A	A	B	A	B	A	A	A	A	A	A	A	A
AX-94897794	2A	69.7	B	A	B	A	B	A	A	A	B	A	B	B	A	A	A	A	A	A	A	A	H	B	A	A	B	A	H	B	B	A	H	A	B	A	A	A	B	A	B	A	A	A	A	A	A	A	A
AX-94391825	2A	70.1	B	A	B	A	B	A	A	A	B	A	B	B	A	A	A	A	A	A	A	A	H	B	A	A	B	A	H	B	B	A	H	A	B	A	A	A	B	A	B	A	A	A	A	A	H	-	A
AX-94603887	2A	70.5	B	A	B	A	B	A	A	A	B	A	B	B	A	A	A	-	A	A	A	A	H	B	A	A	B	A	H	B	B	A	H	A	B	A	A	A	B	A	B	A	A	A	A	A	A	A	A
AX-94473997	2A	70.9	B	A	B	A	B	A	A	A	B	A	B	B	A	A	A	H	A	A	A	A	H	B	A	A	B	A	H	B	B	A	H	A	B	A	A	A	B	A	B	A	A	A	A	A	A	A	-
AX-94671597	2A	71.5	B	A	B	A	B	A	A	A	H	A	B	B	A	A	A	H	A	A	A	A	H	B	A	A	B	A	H	B	B	A	H	A	B	A	A	A	B	A	B	A	A	A	A	A	A	A	A
AX-94440806	2A	72	B	A	B	A	B	A	A	A	-	A	B	B	A	A	A	H	A	A	A	A	H	B	A	A	B	A	H	B	B	A	H	A	B	A	A	A	B	A	B	A	A	A	A	A	A	A	A
AX-94565031	2A	72.4	B	A	B	A	B	A	A	A	B	A	B	B	A	A	A	H	A	A	A	A	H	B	A	A	B	A	H	B	B	A	-	A	B	A	A	A	B	A	B	A	A	A	A	A	A	A	A
AX-94449738	2A	72.7	B	A	B	A	B	A	A	A	B	A	B	B	A	A	A	H	A	A	A	A	H	B	A	A	B	A	H	B	B	A	H	A	B	A	A	A	B	A	B	A	A	A	A	A	A	A	A
AX-95221454	2A	73.1	B	A	B	A	B	A	A	A	B	A	B	B	A	A	A	H	A	A	A	A	H	B	A	A	B	A	H	B	B	A	H	A	B	A	A	A	B	A	B	A	A	A	A	A	A	A	A
AX-94802908	2A	73.5	B	A	B	A	B	A	A	A	B	A	B	B	A	A	A	H	A	A	A	A	H	B	A	A	B	A	H	B	B	A	H	A	B	A	A	A	B	A	B	A	A	A	A	A	A	A	A
AX-94483973	2A	74.1	B	A	B	A	B	A	A	A	B	A	-	B	A	A	A	H	A	A	A	A	H	B	A	A	B	A	H	B	B	A	H	A	B	A	A	A	B	A	B	A	A	A	A	A	A	A	A
AX-94805852	2A	74.8	B	A	B	A	B	-	A	A	B	A	B	B	A	A	A	H	-	A	B	A	H	B	A	A	B	A	H	B	B	A	H	A	B	A	A	A	B	A	B	A	A	A	A	A	-	A	A
AX-95022074	2A	75.1	B	A	B	A	B	A	A	A	B	A	B	B	A	A	A	H	A	A	B	A	H	B	A	A	B	A	H	B	B	A	H	A	B	A	A	A	B	A	B	A	A	A	A	A	A	A	A
AX-94487433	2A	75.4	B	A	B	A	B	A	A	A	-	A	B	B	A	A	A	H	A	A	B	A	H	B	A	A	B	A	A	B	B	A	H	A	B	A	A	A	B	A	B	A	A	A	A	A	A	A	A
AX-95004346	2A	75.4	B	A	B	A	B	A	A	A	B	A	B	B	A	A	A	H	A	A	B	A	H	B	A	A	B	A	A	B	B	A	H	A	B	A	A	A	B	A	B	A	A	A	A	A	A	A	A
AX-95159643	2A	75.8	B	A	B	A	B	A	A	A	H	A	B	B	A	A	A	H	A	A	B	A	H	B	A	A	B	A	A	B	B	A	H	A	B	A	H	A	B	A	B	A	A	A	A	A	A	A	A
AX-94551757	2A	76.3	B	A	B	A	B	A	A	A	-	A	B	B	A	A	A	H	A	A	B	A	H	B	A	A	B	A	H	B	B	A	-	A	B	A	A	A	B	A	B	A	A	A	A	A	A	A	A
AX-94431831	2A	76.6	B	A	B	A	B	A	A	A	H	A	B	B	A	A	A	-	A	A	B	A	H	B	A	A	B	-	H	B	B	A	H	A	B	-	A	A	B	H	B	A	A	A	A	A	A	A	A
AX-94414225	2A	76.9	B	A	B	A	B	A	A	A	B	A	B	B	A	A	A	B	A	A	B	A	H	B	A	A	B	A	H	B	B	A	-	A	B	A	A	A	B	A	B	A	A	A	A	A	A	A	A
AX-94522858	2A	77.2	B	A	B	A	B	A	A	A	B	A	B	B	A	A	A	H	A	A	B	A	H	B	A	A	B	A	H	B	B	A	H	A	B	A	A	A	B	A	B	A	A	A	A	A	A	A	A
AX-94516270	2A	77.4	B	A	B	A	B	A	A	A	B	A	B	B	A	A	A	H	A	A	B	A	H	B	A	A	B	A	H	B	B	A	H	A	B	A	A	A	B	A	B	A	A	A	A	A	A	A	A
AX-94511927	2A	77.7	B	A	B	A	B	A	A	A	B	A	B	B	A	A	A	H	A	A	B	A	H	B	A	A	B	A	H	B	B	A	H	A	B	A	A	A	B	A	B	A	A	A	A	A	A	A	A
AX-94675505	2A	78.3	B	A	B	A	B	A	A	A	B	A	B	B	A	A	A	H	A	A	B	A	H	B	-	A	B	-	H	B	B	A	H	A	B	A	-	-	B	A	B	A	A	A	H	-	-	A	A
AX-94445318	2A	79	B	A	B	-	B	A	A	A	H	A	B	B	A	A	-	-	A	A	B	A	H	B	A	A	B	A	H	B	B	A	-	A	B	A	A	A	B	A	B	A	A	A	A	A	A	A	A
AX-94769514	2A	80.1	B	A	B	A	B	A	A	A	B	A	B	B	A	A	A	H	A	A	B	A	H	B	A	A	B	-	H	B	B	-	H	A	B	A	A	A	B	A	B	A	A	H	H	-	-	A	A
AX-94524898	2A	81.1	B	A	B	-	B	A	-	-	B	A	B	B	A	A	A	H	A	A	B	H	H	B	A	A	B	A	H	B	B	A	H	A	B	A	A	A	B	A	B	A	A	A	A	A	A	-	A
AX-94490884	2A	81.5	B	A	B	A	B	A	A	A	B	A	B	B	A	A	A	H	A	A	B	A	H	B	A	A	-	A	H	B	B	A	H	A	B	A	A	A	B	A	B	A	A	A	A	A	A	A	A
AX-95009984	2A	81.7	B	A	B	A	B	A	A	A	B	A	B	B	A	A	A	H	A	A	B	A	H	B	A	A	B	A	H	B	B	A	H	A	B	A	A	A	B	A	B	-	A	A	A	A	A	A	A
AX-94391725	2A	81.9	B	A	B	A	B	A	A	A	B	A	B	B	A	A	A	H	A	A	B	A	-	B	A	A	B	A	-	B	B	A	H	A	B	A	A	A	B	A	B	A	A	A	A	A	A	A	A
AX-94842946	2A	81.9	-	A	B	A	B	A	A	A	B	A	B	B	A	A	A	-	A	A	B	A	H	B	A	A	B	A	-	B	B	A	H	A	B	A	A	A	B	A	B	A	A	A	A	A	A	A	A
AX-95210435	2A	82.2	B	A	B	A	B	A	A	A	B	A	B	H	A	A	A	A	A	A	B	A	H	B	A	A	B	A	H	B	B	A	H	A	B	A	A	A	B	A	B	A	A	A	A	A	A	A	A
AX-94796049	2A	82.7	B	A	B	A	B	A	A	A	B	A	B	B	A	A	A	A	A	A	B	A	H	B	A	A	B	A	H	B	B	A	H	A	B	A	A	-	B	A	B	A	A	A	A	A	A	A	A
AX-94400181	2A	83	B	A	B	A	B	A	A	A	B	A	B	B	A	A	A	A	A	A	B	A	H	B	A	A	B	A	H	B	B	A	H	A	B	A	A	A	B	A	B	A	A	A	A	A	A	A	A
AX-94644828	2A	83.1	B	A	B	A	B	A	A	A	-	A	B	B	A	A	A	H	A	A	B	A	-	B	A	A	B	A	H	B	B	A	A	A	B	A	A	A	B	-	B	A	A	A	A	A	A	A	A
AX-94430108	2A	83.3	B	-	B	A	B	A	A	A	B	-	B	B	A	A	A	H	-	A	B	A	-	B	A	A	B	A	-	B	B	-	H	A	B	A	A	A	B	A	B	A	A	A	A	A	-	A	A
AX-94436530	2A	83.3	B	A	B	A	B	A	A	A	B	A	B	B	A	A	A	H	A	A	B	A	H	B	A	A	B	A	H	B	B	A	H	A	B	A	A	A	B	A	B	A	A	A	A	A	A	A	A
AX-94521857	2A	83.3	B	A	B	A	B	A	A	A	B	A	B	B	A	A	A	H	A	A	B	A	-	B	A	A	B	A	-	B	B	A	H	A	B	A	A	A	B	A	B	A	A	A	A	A	A	A	A
AX-94646108	2A	83.3	B	A	B	A	B	A	A	A	B	A	B	B	A	A	A	H	A	A	B	A	H	B	A	A	B	A	H	B	B	A	H	A	B	A	A	A	B	A	B	A	A	A	A	A	A	A	A
AX-94661620	2A	83.3	B	A	B	A	B	-	A	A	B	A	B	B	A	A	A	A	A	A	B	A	H	B	A	A	B	A	H	B	B	A	A	A	B	A	A	A	B	A	B	A	A	A	A	A	A	A	A
AX-94822501	2A	83.3	B	A	B	A	B	A	A	A	-	A	B	B	A	A	A	H	A	A	B	A	H	B	A	A	B	A	H	B	B	A	H	A	B	A	A	A	B	A	B	A	A	A	A	A	A	A	A
AX-94472747	2A	83.5	B	A	B	A	B	A	A	A	B	A	B	B	A	A	A	H	A	A	B	A	H	B	A	A	B	A	H	B	B	A	H	A	B	A	A	A	B	A	B	A	A	A	A	A	A	A	A
AX-94432481	2A	83.8	B	A	B	A	B	A	A	A	B	A	B	B	A	A	A	H	A	A	B	A	H	B	A	A	B	A	-	B	B	A	H	A	B	A	A	A	B	A	B	A	A	A	A	A	A	A	A
AX-95260437	2A	83.9	B	A	B	A	B	A	A	A	-	A	B	B	A	A	A	H	A	A	B	A	H	B	A	A	B	A	B	B	B	A	H	A	B	A	A	A	B	A	B	A	A	A	A	A	A	A	A
AX-94482471	2A	84.1	B	A	B	A	B	A	A	A	B	A	B	B	A	A	A	H	A	A	B	A	H	B	A	A	B	A	-	B	B	A	H	A	B	A	A	A	B	A	B	A	A	A	A	A	A	A	A
AX-94800708	2A	84.5	B	A	B	A	B	A	A	A	B	A	B	B	A	A	A	H	A	A	B	A	H	B	A	A	B	A	H	B	B	A	-	A	B	A	A	A	B	A	B	A	A	A	A	A	A	A	A
AX-94727135	2A	84.9	B	A	B	A	B	A	A	A	B	A	B	B	A	A	A	H	A	A	B	A	H	B	A	A	B	A	-	B	B	A	-	A	B	A	A	A	B	A	B	A	A	A	A	A	A	A	A
AX-95201891	2A	85.1	B	A	B	A	B	A	A	A	-	A	B	B	A	A	A	H	A	A	B	A	H	B	A	A	B	A	H	B	B	A	H	A	B	A	A	A	B	A	B	A	A	A	A	A	A	A	A
AX-94684417	2A	85.4	B	A	B	A	B	A	A	A	B	A	B	B	A	A	A	H	A	A	B	A	-	B	A	A	B	A	H	B	B	A	H	A	B	A	A	A	B	A	B	A	A	A	A	A	A	A	A
AX-94517771	2A	85.7	B	A	B	A	B	A	A	A	-	A	B	B	A	A	A	H	A	A	B	A	H	B	A	A	B	A	H	B	B	A	H	A	B	A	A	A	B	A	B	A	A	A	A	A	A	A	A
AX-95084911	2A	85.9	B	A	B	A	B	A	A	A	H	A	B	B	A	A	A	-	A	A	B	A	H	B	A	A	B	A	H	B	B	A	H	A	B	A	A	A	B	A	B	A	A	A	A	A	A	A	A
AX-95260015	2A	86.2	B	A	B	A	B	A	A	A	H	A	B	B	A	A	A	H	A	A	B	A	H	B	A	A	B	A	H	B	B	A	H	A	B	A	A	A	B	A	B	A	A	A	A	A	A	A	A
AX-94615328	2A	86.4	B	A	B	A	B	A	A	A	H	A	B	B	A	A	A	-	A	A	B	A	H	B	A	A	B	A	H	B	B	A	-	A	B	A	A	A	B	A	B	A	A	A	A	A	A	A	A
AX-94512341	2A	86.7	B	A	B	A	B	A	A	A	H	A	B	B	A	A	A	H	A	A	B	A	H	B	A	A	B	A	H	B	B	A	H	A	B	A	A	A	B	A	B	A	A	A	A	A	A	A	A
AX-95098773	2A	87.1	B	A	B	A	B	A	A	A	-	A	B	B	A	A	A	H	A	A	B	A	H	B	A	A	B	A	H	B	B	A	H	A	B	A	A	A	B	A	B	A	A	A	A	A	A	A	A
AX-95213276	2A	87.4	B	A	B	A	B	A	A	A	B	A	B	B	A	A	A	H	A	A	B	A	H	B	A	A	B	A	H	B	B	A	H	A	B	A	A	A	B	A	B	A	A	A	A	A	A	A	A
AX-94641302	2A	87.6	B	A	B	A	B	A	A	A	B	A	B	B	A	A	A	H	A	A	B	A	H	B	A	A	B	A	H	B	B	A	H	A	B	A	A	A	B	A	B	A	A	A	A	A	A	A	A
AX-94772515	2A	87.9	B	A	B	A	B	A	A	A	B	A	B	B	A	A	A	H	A	A	B	A	H	B	A	A	B	A	H	B	B	A	H	A	B	A	A	A	B	A	B	A	A	A	A	A	A	A	A
AX-95072055	2A	88.2	B	A	B	A	B	A	A	A	B	A	B	B	A	A	A	H	A	A	B	A	H	B	A	A	B	A	H	B	B	A	H	A	B	A	A	A	B	A	B	A	A	A	A	A	A	A	A
AX-94424614	2A	88.5	B	A	B	A	B	A	A	A	B	A	B	B	A	A	A	H	A	A	B	A	H	B	A	A	B	A	H	B	B	A	H	A	B	A	A	A	B	A	B	A	A	A	A	A	A	A	A
AX-94409305	2A	88.7	B	A	B	A	B	A	A	A	B	A	B	B	A	A	A	H	A	A	B	A	H	B	A	A	B	A	H	B	B	A	H	A	B	A	A	A	B	A	B	A	A	A	A	A	A	A	A
AX-94970241	2A	89.1	B	A	B	A	B	A	A	A	B	A	B	B	A	A	A	H	A	A	B	A	H	B	A	A	B	A	H	B	B	A	H	A	B	A	A	A	B	A	B	A	A	A	A	A	A	A	A
AX-94485037	2A	89.3	B	A	B	A	B	A	A	A	B	A	B	B	A	A	A	H	A	A	B	A	H	B	A	A	B	A	H	B	B	A	-	A	B	A	A	A	B	A	B	A	A	A	A	A	A	A	A
AX-94542501	2A	89.4	B	A	B	A	B	A	A	A	B	A	B	B	A	A	A	-	A	A	B	A	H	B	A	A	B	A	H	B	B	A	A	A	B	A	A	A	B	A	B	A	A	A	A	A	A	A	A
AX-94998984	2A	89.4	B	A	B	A	B	A	A	A	B	A	B	B	A	A	A	H	A	A	B	A	H	B	A	A	B	A	H	B	B	A	H	A	B	A	A	A	B	A	B	A	A	A	A	A	A	A	A
AX-95214310	2A	89.4	B	A	B	A	B	A	A	A	B	A	B	B	A	A	A	-	A	A	B	A	H	B	A	A	B	A	H	B	B	A	H	A	B	A	A	A	B	A	B	A	A	A	A	A	A	A	A
AX-94445742	2A	89.5	B	A	B	A	B	A	A	A	B	A	B	B	A	A	A	H	A	A	B	A	H	B	A	A	B	A	H	B	B	A	A	A	B	A	A	A	B	A	B	A	A	A	A	A	A	A	A
AX-94470145	2A	89.7	B	A	B	A	B	A	A	A	B	A	B	B	A	A	A	-	A	A	B	A	H	B	A	A	B	A	H	B	B	A	H	A	B	A	A	A	B	A	B	A	A	A	A	A	A	A	A
AX-95081827	2A	89.8	B	A	B	A	B	A	A	A	-	A	B	B	A	A	A	H	A	A	B	A	H	B	A	A	B	-	H	B	B	A	H	A	B	A	A	-	B	A	B	A	A	A	A	A	A	A	A
AX-94448613	2A	90	B	A	B	A	B	A	A	A	-	A	B	B	A	A	A	H	A	A	B	A	H	B	A	A	B	A	H	B	B	A	H	A	B	A	A	A	B	A	B	A	A	A	A	A	A	A	A
AX-94407104	2A	90.3	B	A	B	A	B	A	A	A	B	A	B	B	A	A	A	A	A	-	B	A	H	B	A	A	B	A	-	B	B	A	-	A	B	H	H	A	B	A	B	A	A	A	A	A	A	A	A
AX-94538450	2A	90.6	B	A	B	A	B	A	A	A	B	A	B	B	A	A	A	H	A	A	B	A	H	B	A	A	B	-	H	B	B	A	H	A	B	H	-	A	B	A	B	A	-	-	A	A	A	A	A
AX-94691114	2A	91	B	A	B	A	B	A	A	A	B	A	B	B	A	A	A	H	A	A	B	A	H	B	A	A	B	A	H	B	B	A	H	A	B	A	A	A	B	A	B	A	A	A	A	A	A	A	A
AX-94500562	2A	91.2	B	A	B	A	B	A	A	A	B	A	B	B	A	A	A	H	A	A	B	A	H	B	A	A	B	A	H	B	B	A	H	A	B	A	A	A	B	A	B	A	A	A	A	A	A	A	A
AX-94511142	2A	91.4	B	A	B	-	B	A	A	A	B	A	B	B	A	A	A	H	A	A	B	A	A	B	A	A	B	A	H	B	B	A	H	A	B	A	A	A	B	A	B	A	A	A	A	A	A	A	A
AX-94564483	2A	91.6	B	A	B	A	B	A	A	A	B	A	B	B	A	A	A	H	A	A	B	A	H	B	A	A	B	A	H	B	B	A	H	A	B	A	A	A	B	A	B	A	A	A	A	A	A	A	A
AX-94389822	2A	91.9	B	A	B	A	B	A	A	A	B	A	B	B	A	A	A	H	A	A	B	A	H	B	A	A	B	A	H	B	B	A	H	A	B	A	A	A	B	A	B	A	A	A	A	A	A	A	A
AX-95630313	2A	92.1	B	A	B	A	B	A	A	A	-	A	B	B	A	A	A	H	A	A	B	A	H	B	A	A	B	A	H	B	B	A	H	A	B	A	A	A	B	A	B	A	A	A	A	A	A	A	A
AX-94913769	2A	92.4	B	A	B	A	B	A	A	A	H	A	B	B	A	A	A	H	A	A	B	A	H	B	A	A	B	A	H	B	B	A	H	A	B	A	A	A	B	A	B	A	A	A	A	A	A	A	A
AX-94724618	2A	92.7	B	A	B	A	B	A	A	A	H	A	B	B	A	A	A	H	A	A	B	A	H	B	A	A	B	A	H	B	B	A	H	A	B	A	A	A	B	A	B	A	A	A	A	A	A	A	A
AX-94395588	2A	92.9	B	A	B	A	B	A	A	A	H	A	B	B	A	A	A	H	A	A	B	A	H	B	A	A	B	A	H	B	B	A	H	A	B	A	A	A	B	A	B	A	A	A	A	A	A	A	A
AX-94391714	2A	93.1	B	A	B	A	B	A	A	A	-	A	B	B	A	A	A	-	A	A	B	A	H	B	A	A	B	A	H	B	B	A	-	A	B	A	A	A	B	A	B	A	A	A	A	A	A	A	A
AX-94657936	2A	93.1	B	A	B	A	B	A	A	A	-	A	B	B	A	A	A	-	A	A	B	A	H	B	A	A	B	A	H	B	B	A	H	A	B	A	A	A	B	A	B	A	A	A	A	A	A	A	A
AX-95091074	2A	93.1	B	A	B	A	B	A	A	A	B	A	B	B	A	A	A	-	A	A	B	A	-	B	A	A	B	A	-	B	B	A	H	A	B	A	A	A	B	A	B	A	A	A	A	A	A	A	A
AX-94400293	2A	93.3	B	A	B	A	B	A	A	A	H	A	B	B	A	A	A	H	A	A	B	A	-	B	A	A	B	A	H	B	B	A	H	A	B	A	A	A	B	A	B	A	A	A	A	A	A	A	A
AX-94577367	2A	93.6	B	A	B	A	B	A	A	A	-	A	B	B	A	A	A	H	A	A	B	A	H	B	A	A	B	A	H	B	B	A	H	A	B	A	A	A	B	A	B	A	A	A	A	A	A	A	A
AX-95180377	2A	93.8	B	A	B	A	B	A	A	A	B	A	B	B	A	A	A	-	A	A	B	A	H	B	A	A	B	A	H	B	B	A	H	A	B	A	A	A	B	A	B	A	A	A	A	-	A	A	A
AX-95630059	2A	94	B	A	B	A	B	A	A	A	B	A	B	B	A	A	A	B	A	A	B	A	H	B	A	A	B	A	-	B	B	A	H	A	B	A	A	A	B	A	B	A	A	A	A	A	A	A	A
AX-94423896	2A	94	B	A	B	A	B	A	A	A	-	A	B	B	A	A	A	B	A	A	B	A	H	B	A	A	B	A	H	B	B	A	H	A	-	A	A	A	B	A	B	A	A	A	A	A	A	A	A
AX-94432506	2A	94.1	B	A	B	A	B	A	A	A	H	A	B	B	A	A	A	-	A	A	B	A	H	B	A	A	B	A	H	B	B	A	-	A	B	-	A	A	B	A	B	A	A	A	H	A	A	A	A
AX-95243607	2A	94.6	B	-	B	H	B	A	-	A	B	A	B	B	A	-	-	-	A	A	B	-	H	B	-	-	B	A	H	B	B	A	H	A	B	A	A	A	B	-	B	A	A	A	-	A	A	A	A
AX-94538023	2A	95.1	B	A	B	A	B	A	H	A	B	A	B	B	A	A	A	H	A	A	B	A	H	B	A	A	B	A	H	B	B	A	H	A	B	A	A	A	B	A	B	A	A	A	A	A	A	A	A
AX-95124569	2A	95.7	B	-	B	-	B	-	-	A	B	A	B	B	A	A	-	-	-	A	B	A	H	B	A	-	B	A	-	B	B	A	H	H	B	A	A	A	B	A	B	-	A	A	A	A	A	A	A
AX-95108722	2A	97.4	-	A	H	A	B	-	A	A	B	A	B	A	B	A	A	H	A	B	B	A	H	B	A	A	-	A	H	B	B	A	H	H	B	A	A	A	B	A	B	A	A	B	A	A	A	A	A
AX-94595993	2A	97.9	B	A	H	A	B	A	A	A	B	A	B	A	B	A	A	H	A	B	B	A	H	B	A	A	B	A	H	B	B	A	H	H	B	A	A	A	B	A	B	A	A	B	A	A	A	A	A
AX-95169653	2A	98.8	B	A	-	A	B	A	A	A	B	A	B	A	B	A	A	-	A	B	B	A	-	B	A	A	B	A	H	B	B	A	A	A	B	A	B	A	B	A	B	A	A	B	A	A	A	A	A
AX-95166962	2A	99.6	B	A	-	A	B	-	-	A	B	A	B	A	B	A	-	H	A	B	B	A	H	B	A	A	B	A	H	B	B	A	H	H	B	A	B	A	B	A	B	A	A	B	A	A	A	A	A
AX-94929514	2A	100	B	A	H	A	B	A	A	A	-	A	B	A	B	A	A	H	A	B	B	A	H	B	A	A	B	A	-	B	B	A	H	H	B	A	B	A	B	A	B	A	A	-	A	A	A	A	A
AX-95126957	2A	100.6	B	A	H	A	B	A	A	A	B	A	B	A	B	A	A	H	A	B	B	A	H	B	A	A	B	A	H	B	B	A	H	H	B	A	B	A	B	A	B	A	A	B	A	A	A	A	A
AX-94903429	2A	100.9	B	A	H	A	B	A	A	A	B	A	B	A	B	A	A	H	A	B	B	A	H	B	A	A	B	A	H	B	B	A	H	H	B	A	B	A	B	A	B	A	A	B	A	A	A	A	A
AX-94611897	2A	101.2	B	A	A	A	B	A	A	A	B	A	B	A	-	A	A	-	A	B	B	A	-	B	A	A	B	A	-	B	B	A	H	-	B	A	B	A	B	A	B	A	A	B	A	A	A	A	A
AX-94776946	2A	101.2	B	A	A	A	B	A	A	A	B	A	B	A	B	A	A	A	A	B	B	A	H	B	A	A	B	A	-	B	B	A	A	A	B	A	-	A	B	A	B	A	A	B	A	A	A	A	A
AX-95197988	2A	101.2	B	A	A	A	B	A	A	A	B	A	B	A	B	A	A	-	A	B	B	A	H	B	A	A	B	A	-	B	B	A	-	-	B	A	B	A	B	A	B	A	A	B	A	A	A	A	A
AX-94508462	2A	101.7	B	-	-	A	B	-	H	A	-	A	H	A	B	-	A	B	H	B	B	-	H	B	-	A	B	-	H	B	B	A	-	H	B	A	B	A	B	A	B	A	B	B	-	A	-	A	A
AX-94860603	2A	102.3	B	A	A	A	B	B	A	A	H	A	-	A	B	A	A	H	A	B	-	A	-	B	A	A	B	A	-	B	B	A	A	-	B	A	B	A	B	A	B	-	B	B	A	A	A	A	A
AX-94666092	2A	102.8	B	A	A	A	B	B	A	A	B	A	H	A	B	A	A	H	A	B	B	A	H	B	A	A	B	A	B	B	B	A	A	A	B	A	B	A	B	A	B	B	B	B	A	A	A	A	A
AX-94467920	2A	103	B	A	A	A	B	B	A	A	B	A	H	A	B	A	A	H	A	B	B	A	H	B	A	A	B	A	B	B	B	A	A	A	B	A	B	A	B	A	B	B	B	B	A	A	A	A	A
AX-94387981	2A	103	B	A	A	A	B	B	A	A	B	A	H	A	B	A	A	H	A	B	B	A	H	B	A	A	B	A	B	B	B	A	A	A	B	A	B	A	B	A	B	B	B	B	A	A	A	A	A
AX-94510228	2A	103	B	A	A	A	B	B	A	A	B	A	H	A	B	A	A	H	A	B	B	A	H	B	A	A	B	A	B	B	B	A	A	A	B	A	B	A	B	A	B	B	B	B	A	A	A	A	A
AX-94517432	2A	103	B	A	A	A	B	B	A	A	B	A	H	A	B	A	A	H	A	B	B	A	H	B	A	A	B	A	B	B	B	A	A	A	B	A	B	A	B	A	B	B	B	B	A	A	A	A	A
AX-95160129	2A	103.8	B	A	A	A	B	B	A	A	B	A	H	A	B	A	A	B	A	H	H	A	H	B	A	A	B	A	B	B	B	A	A	A	B	A	B	A	B	A	B	B	B	B	A	A	A	A	A
AX-94454163	2A	104.5	B	A	A	A	B	B	A	A	B	A	H	A	B	A	A	A	A	H	-	A	H	B	A	A	B	A	B	B	A	A	A	B	B	A	-	A	B	A	B	B	B	B	A	A	A	A	A
AX-94701109	2A	104.7	B	A	A	A	B	B	A	A	-	A	H	A	B	A	A	A	A	H	H	A	H	B	A	A	B	A	B	B	A	A	A	B	B	A	B	A	B	A	B	B	B	B	A	A	A	A	A
AX-94668676	2A	104.7	B	A	A	A	B	B	A	A	H	A	H	A	B	A	A	H	A	H	H	A	H	B	A	A	B	A	B	B	A	A	A	B	B	A	B	A	B	A	B	B	B	B	A	A	A	A	A
AX-94496990	2A	104.8	B	A	A	A	B	B	A	A	H	A	H	A	B	A	A	A	A	H	H	A	H	B	A	A	B	A	B	B	A	A	A	B	B	A	B	A	B	A	B	B	B	B	H	A	A	A	A
AX-94471569	2A	105	B	A	A	A	B	B	H	A	B	A	H	A	-	A	A	A	A	H	H	A	H	B	A	A	B	A	B	B	A	A	A	B	B	A	B	A	B	A	B	B	B	B	A	A	A	A	A
AX-94525393	2A	105.2	B	A	A	A	B	B	A	A	B	A	H	A	B	A	A	A	A	H	H	A	H	B	A	A	B	A	B	B	A	A	A	B	B	A	B	A	B	A	B	B	B	B	A	A	A	A	A
AX-94547450	2A	105.3	B	A	A	A	B	B	A	A	B	A	H	A	B	A	A	A	A	H	H	A	H	B	A	A	B	A	B	B	A	A	A	B	B	A	B	A	B	A	B	B	B	B	A	A	A	A	A
AX-94799523	2A	105.5	B	A	A	A	B	B	A	A	B	A	H	A	B	A	A	A	A	H	H	A	H	B	A	A	B	A	B	B	A	A	A	B	B	A	B	A	B	A	B	B	B	B	A	A	A	A	A
AX-94881363	2A	105.6	B	A	A	A	B	B	A	A	B	A	H	A	B	A	A	A	A	H	H	A	H	B	A	A	B	A	B	B	A	A	A	B	B	A	B	A	B	A	B	B	B	B	A	A	A	A	A
AX-94401392	2A	105.7	B	A	A	A	B	B	A	A	B	A	H	A	B	A	A	A	A	H	H	A	H	B	A	A	B	A	B	B	A	A	A	B	B	A	B	A	B	A	B	B	B	B	A	A	A	A	A
AX-94486441	2A	105.9	B	-	A	A	B	B	A	A	H	A	H	A	B	A	A	A	A	H	H	A	H	B	A	A	B	A	B	B	A	A	A	B	B	A	B	A	B	A	-	B	B	B	A	A	A	A	A
AX-95630436	2A	106.1	-	A	A	A	B	B	A	A	H	A	H	A	B	A	A	A	A	H	H	A	H	-	A	A	B	A	-	B	A	A	A	B	B	A	B	A	B	A	B	B	B	B	A	A	A	A	A
AX-94827966	2A	106.3	B	A	A	A	B	B	A	A	H	A	H	A	B	A	A	A	A	H	H	A	H	B	A	A	B	A	B	B	A	A	A	B	B	A	B	A	B	A	B	B	B	B	A	A	A	A	A
AX-94676956	2A	106.3	B	A	A	A	B	B	A	A	H	A	H	A	B	A	A	A	A	-	H	A	H	B	A	A	B	A	B	B	A	A	A	B	B	A	B	A	B	A	B	B	B	B	A	A	A	A	A
AX-94619928	2A	106.4	B	A	A	A	B	B	A	A	H	A	H	A	B	A	A	A	A	H	H	A	H	B	A	A	B	A	B	B	A	A	A	B	B	A	B	A	B	A	B	B	B	B	A	A	A	A	A
AX-94720460	2A	106.6	B	A	A	A	B	B	A	A	H	A	H	A	B	A	A	A	A	H	H	A	H	B	A	A	B	A	B	B	A	A	A	B	B	A	B	A	B	A	B	B	B	B	A	A	A	A	A
AX-94399675	2A	106.8	B	A	A	A	B	B	A	A	B	A	H	A	H	A	A	A	A	H	H	A	H	B	A	A	B	A	B	B	A	A	A	B	B	A	B	A	B	A	B	B	B	B	A	A	A	A	A
AX-94750566	2A	107.2	B	A	A	A	B	B	A	H	B	A	H	A	H	A	A	A	A	H	H	A	H	B	A	A	B	A	B	B	A	A	A	B	B	A	B	A	B	A	B	B	B	B	A	A	A	A	A
AX-95629290	2A	107.4	B	A	A	A	B	B	A	H	B	A	H	A	H	A	A	A	A	H	H	A	H	B	A	A	B	A	B	B	A	A	A	B	B	A	B	A	B	A	B	B	B	B	A	A	A	A	A
AX-94833084	2A	107.5	B	A	A	A	B	B	A	H	B	A	H	A	H	A	A	A	A	H	H	A	H	B	A	A	B	A	B	B	A	A	A	B	B	A	B	A	B	A	B	B	B	B	A	A	A	A	A
AX-94874921	2A	107.7	B	A	A	A	B	B	A	H	B	A	H	A	H	A	A	A	A	H	H	A	H	B	A	A	B	A	B	B	A	A	A	B	B	A	B	A	B	A	B	B	B	B	A	A	A	A	A
AX-94396186	2A	107.9	B	A	A	A	B	B	A	H	B	A	H	A	H	A	A	A	A	H	H	A	H	B	A	A	B	A	B	B	A	A	A	B	B	A	B	A	B	-	B	B	B	B	A	A	A	A	A
AX-95173053	2A	107.9	B	A	A	A	B	B	A	B	B	A	H	A	H	A	A	A	A	H	H	A	H	B	A	-	B	A	B	B	A	A	A	B	B	A	B	A	B	A	B	B	B	B	A	A	A	A	A
AX-94825053	2A	108.1	B	A	A	A	B	B	A	H	B	A	H	A	H	A	A	A	A	H	H	A	H	B	A	A	B	A	B	B	A	A	A	B	B	A	B	A	B	A	B	B	B	B	A	A	A	A	A
AX-94497305	2A	108.3	B	A	A	A	B	B	A	H	-	A	H	A	H	A	A	A	A	H	H	A	A	B	A	A	B	A	B	B	A	A	A	B	B	A	B	A	B	A	B	B	B	B	A	A	A	A	A
AX-94576991	2A	108.5	B	A	A	A	B	B	A	H	B	A	H	A	H	A	A	A	A	-	H	A	-	B	A	A	B	A	B	B	A	A	A	B	B	A	B	A	B	A	B	B	B	B	A	A	A	A	A
AX-94635076	2A	108.7	-	A	A	A	B	B	A	A	B	A	-	A	H	A	A	A	A	H	H	A	H	B	A	A	B	A	B	B	A	A	A	B	B	A	B	-	B	A	B	B	-	B	A	A	A	A	A
AX-95247860	2A	109.1	B	A	A	A	B	B	A	-	B	A	A	A	H	A	A	A	A	H	-	A	-	B	A	A	B	-	B	B	A	A	-	B	B	A	B	A	B	A	B	H	B	B	A	A	A	A	A
AX-94500620	2A	112.4	B	A	B	H	H	B	H	H	B	A	-	A	-	A	A	A	A	A	H	A	H	B	A	A	B	-	B	B	A	A	A	B	B	A	B	B	B	A	B	B	B	B	A	A	A	A	A
AX-95211185	2A	118.5	A	A	B	A	H	B	B	B	B	A	B	A	H	A	A	A	A	A	H	H	A	B	A	B	B	B	B	A	A	A	A	H	B	B	A	B	B	A	A	A	B	B	H	A	H	A	A
AX-94963427	2A	118.8	A	A	B	A	-	B	B	B	B	A	B	A	H	A	A	A	A	A	H	H	A	B	A	B	B	B	B	A	A	A	A	H	B	B	A	B	B	A	A	A	B	B	H	A	H	A	A
AX-94520484	2A	119.3	A	A	B	A	H	B	B	B	B	A	B	A	H	A	A	A	A	A	H	B	A	B	A	B	B	B	A	A	A	A	A	H	B	B	A	B	B	A	A	A	B	B	H	A	H	A	A
AX-95632233	2A	119.7	A	A	B	A	H	B	B	B	B	A	B	A	H	A	A	A	A	A	H	B	A	B	A	B	B	B	A	A	A	A	A	H	B	B	A	B	B	A	A	A	B	B	H	A	H	A	A
AX-94620950	2A	120.2	A	A	B	A	H	B	B	B	H	A	B	A	H	A	A	A	A	A	H	B	A	B	A	-	B	B	A	A	A	A	A	H	B	B	A	B	B	A	A	A	B	B	H	A	H	A	A
AX-94485041	2A	120.9	A	A	B	A	H	B	B	B	B	A	B	A	H	A	A	A	A	A	H	B	A	B	A	B	B	B	A	A	A	A	A	A	B	B	A	B	B	A	A	A	B	B	H	A	H	A	A
AX-94497666	2A	122	A	A	B	A	H	B	B	B	B	A	B	B	H	A	A	A	A	A	-	B	-	A	A	B	B	B	A	A	A	A	A	A	B	B	A	B	B	A	-	A	B	B	H	A	H	A	A
AX-95186991	2A	122.4	A	A	B	A	H	B	B	B	B	A	B	B	H	A	A	A	A	A	H	B	H	A	H	B	B	B	A	A	A	A	A	A	B	B	A	B	B	A	A	A	B	B	-	A	H	A	A
AX-95019215	2A	122.8	A	A	B	-	H	B	B	-	B	A	-	B	A	A	A	A	A	A	H	B	-	A	-	B	B	B	A	A	A	A	A	A	B	B	A	B	B	A	A	A	B	B	-	A	-	A	A
AX-94593411	2A	123.2	A	A	B	A	H	B	B	B	B	A	B	B	H	A	A	A	A	A	H	B	H	A	H	B	B	B	A	A	A	A	H	A	B	B	A	B	B	A	A	A	B	B	H	A	H	A	A
AX-94463491	2A	123.6	A	A	B	A	H	B	B	B	B	A	B	B	H	A	A	A	A	A	H	-	H	A	-	B	B	B	A	A	A	A	H	A	B	-	A	B	B	-	H	A	B	B	H	A	H	-	A
AX-94472538	2A	125.5	A	A	B	A	A	B	B	B	H	A	B	B	H	A	A	A	A	A	A	B	A	A	A	B	B	-	A	A	A	A	-	A	B	B	A	B	B	A	A	A	B	B	-	A	-	A	A
AX-94667745	2A	125.9	A	A	B	A	A	B	B	B	H	A	B	B	H	A	A	A	A	A	A	B	A	A	A	B	B	B	A	A	A	A	H	A	B	B	A	B	B	A	A	A	B	B	B	A	H	A	A
AX-94483464	2A	126.6	A	A	B	A	A	B	B	B	-	A	B	B	H	A	A	A	A	A	A	B	A	A	A	B	B	B	A	A	A	A	H	A	B	B	A	B	B	A	A	A	B	B	H	A	H	A	A
AX-95208724	2A	126.9	A	A	B	A	A	H	B	B	B	A	B	B	H	A	-	A	A	A	A	B	A	A	A	B	B	B	A	A	A	A	H	A	B	B	A	B	B	A	A	A	B	B	-	A	H	A	A
AX-95192643	2A	127	A	A	B	A	A	H	B	-	B	A	B	B	H	A	A	A	A	A	A	B	A	A	A	B	B	B	A	A	A	A	H	A	B	B	A	B	B	A	A	A	B	B	H	A	H	A	A
AX-95071320	2A	127.3	A	A	B	A	A	H	B	B	B	A	B	B	H	A	A	A	A	A	A	B	A	A	A	B	B	B	A	A	A	A	H	A	B	B	A	B	B	A	A	A	B	B	-	A	H	A	A
AX-94400737	2A	127.5	A	A	B	A	A	H	B	B	-	A	B	B	H	A	A	A	A	A	A	B	A	A	A	B	B	B	A	A	A	A	H	A	B	B	A	B	B	A	A	A	B	B	H	A	H	A	A
AX-94725349	2A	127.9	A	A	B	A	A	H	B	B	H	A	B	B	H	A	A	A	A	A	A	B	A	A	A	B	B	B	A	A	A	A	H	A	B	B	A	B	B	A	A	A	B	B	H	A	H	A	A
AX-95243730	2A	128.5	A	A	B	A	A	H	B	B	H	A	B	B	H	A	A	A	A	A	A	B	A	A	A	B	-	B	A	A	A	A	B	A	B	B	A	B	B	A	A	A	B	B	H	A	H	A	A
AX-94731021	2A	129.1	A	A	B	A	A	H	B	B	H	A	B	B	H	A	A	A	A	A	A	B	A	A	A	B	B	B	A	A	A	A	H	A	B	B	A	B	B	H	A	A	B	B	H	A	H	A	A
AX-95110192	2A	129.6	A	A	B	A	A	H	B	B	H	A	B	B	H	A	A	A	A	A	A	B	A	A	A	B	B	B	A	A	A	A	H	A	B	B	A	B	B	A	A	A	B	B	H	A	H	A	A
AX-95125752	2A	130.2	A	A	B	A	A	A	B	B	-	A	B	B	-	A	A	A	A	A	A	B	A	A	A	B	B	B	A	A	A	A	H	A	B	-	A	-	B	A	A	A	B	B	-	A	-	A	A
AX-94808632	2A	130.6	A	A	B	A	A	H	B	B	H	A	B	B	B	A	A	A	A	A	A	B	A	A	A	B	B	B	A	A	A	A	H	A	B	B	A	B	B	A	A	A	B	B	H	A	H	A	A
AX-94602991	2A	131	A	A	B	A	A	-	B	B	B	A	B	B	-	A	A	A	A	A	A	B	A	A	A	B	B	B	A	A	A	A	H	A	B	B	A	B	B	A	A	A	B	B	-	A	H	A	A
AX-94571080	2A	131.4	A	A	B	A	A	H	B	B	B	A	B	B	H	A	A	A	A	A	A	B	A	A	A	B	B	B	A	-	A	A	H	A	B	B	A	B	B	A	A	A	B	B	H	A	H	A	A
AX-94767467	2A	131.8	A	A	B	A	A	H	B	B	B	A	B	B	-	A	A	A	A	A	A	B	A	A	A	B	B	B	A	A	A	A	H	A	B	B	A	B	B	A	A	A	B	B	H	A	A	A	A
AX-95080933	2A	132.2	A	A	B	A	A	H	B	B	B	A	B	B	H	A	A	A	A	A	A	B	A	A	A	B	B	B	A	A	A	A	H	A	B	B	A	B	B	A	A	A	B	B	H	A	H	A	A
AX-94560128	2A	132.8	A	A	B	A	A	H	B	B	B	A	B	B	H	A	A	H	A	A	H	B	A	A	A	B	B	B	A	A	A	A	H	A	B	B	A	B	B	A	A	A	B	B	H	A	H	A	A
AX-94678943	2B	0	A	A	B	A	A	B	-	B	A	B	-	B	A	B	A	B	B	B	-	B	B	A	B	B	B	H	-	A	B	B	B	B	A	B	B	A	A	H	B	B	B	A	B	-	B	A	B
AX-95142017	2B	0.9	A	A	B	B	A	B	A	B	B	B	A	B	A	B	A	B	A	B	B	A	B	-	B	B	B	-	A	A	B	B	B	B	A	B	B	A	A	B	B	B	B	A	-	-	B	A	B
AX-94494155	2B	1	A	A	B	B	A	B	A	B	B	B	A	B	A	B	A	B	-	B	B	A	B	H	B	B	B	A	-	A	B	B	B	B	A	B	B	A	A	B	B	B	B	A	A	-	B	A	B
AX-94456695	2B	3.4	A	A	B	B	A	B	B	B	B	B	A	B	A	B	A	B	A	A	B	A	B	A	B	B	A	A	A	A	B	B	B	B	B	B	B	A	A	B	B	B	A	A	B	B	B	A	B
AX-94884026	2B	5.6	A	A	B	B	A	B	B	B	B	B	A	B	A	B	B	A	A	A	B	A	B	A	B	A	A	B	A	A	B	H	H	H	B	H	B	A	A	A	B	B	A	A	-	-	H	A	B
AX-94414057	2B	8	A	A	B	B	A	B	B	B	B	B	-	B	-	B	B	A	A	A	B	A	B	A	B	B	H	H	A	A	B	B	B	B	B	B	B	A	A	B	B	B	A	A	B	B	B	A	B
AX-94492853	2B	8.6	A	A	-	-	A	B	-	B	B	B	A	B	A	B	B	A	A	A	B	A	B	A	B	B	A	H	H	A	B	B	B	B	B	B	B	A	A	B	B	B	A	A	B	B	B	A	B
AX-94535184	2B	9	A	A	B	B	A	B	B	B	B	B	-	B	A	B	B	A	A	A	B	A	B	A	B	B	H	-	-	A	B	B	B	B	B	B	B	A	A	B	B	B	A	A	B	B	B	A	B
AX-94560091	2B	9	A	A	B	B	A	B	B	B	H	B	H	B	A	B	B	A	A	A	B	A	B	A	B	B	H	H	-	A	B	B	B	B	B	B	B	A	A	B	B	B	A	A	B	B	B	A	B
AX-95069755	2B	9	A	A	B	B	A	B	B	B	B	B	H	B	A	B	B	A	A	A	B	A	B	A	B	B	H	H	H	A	B	B	B	B	B	B	B	A	A	B	B	B	A	A	B	B	B	A	B
AX-94559052	2B	9.5	A	A	B	B	A	B	B	B	B	B	A	B	A	B	B	A	A	A	B	A	B	A	B	-	-	B	H	A	B	B	B	B	B	B	B	A	A	A	B	B	A	A	B	B	B	A	B
AX-95087628	2B	9.7	A	A	B	B	A	B	H	B	B	B	A	B	A	B	B	A	A	A	B	A	B	A	B	H	H	B	H	A	B	B	B	B	B	B	B	A	A	A	B	B	A	A	B	B	B	A	B
AX-94434730	2B	10.1	A	A	B	B	A	B	B	B	B	B	A	B	A	B	B	A	A	A	B	A	B	A	B	-	H	B	H	A	B	B	B	B	B	B	B	A	A	A	B	B	A	A	B	B	B	A	B
AX-94939566	2B	10.3	A	A	B	B	A	B	B	B	B	B	A	B	A	B	B	A	A	A	B	A	B	A	B	H	H	B	H	A	B	B	B	B	B	B	B	A	A	A	B	B	A	A	B	B	-	A	B
AX-94787659	2B	10.6	A	A	B	B	A	B	B	B	B	B	A	B	A	B	B	A	A	A	B	A	B	A	B	H	H	B	H	A	B	B	B	B	B	B	B	A	A	A	B	B	A	A	B	B	B	A	B
AX-94948360	2B	10.6	A	A	B	B	A	B	B	B	B	B	A	B	A	B	B	A	A	A	B	A	B	A	B	-	H	B	-	A	B	B	B	B	B	B	B	A	A	A	B	B	A	A	B	B	B	A	B
AX-95234010	2B	10.6	A	A	B	B	A	B	B	B	B	B	A	B	A	B	B	A	A	A	B	A	B	A	B	H	H	B	H	A	B	B	B	B	B	B	B	A	A	A	B	B	A	A	B	B	B	A	B
AX-95154357	2B	11.5	A	A	B	B	A	B	B	B	B	B	A	B	A	B	B	A	A	A	B	H	B	A	B	H	H	B	H	A	B	B	B	B	B	B	B	A	A	A	B	B	A	A	B	B	B	A	B
AX-95171145	2B	11.9	A	A	B	B	A	-	-	B	-	B	A	B	A	B	B	A	A	A	B	-	B	A	B	-	-	B	H	A	B	B	B	B	B	B	B	A	A	A	B	B	A	A	B	B	B	A	B
AX-94632680	2B	12.4	A	A	B	B	A	B	B	B	B	B	A	B	A	B	B	A	A	A	B	H	B	A	B	-	H	B	H	A	B	B	B	B	B	B	B	A	A	A	B	B	A	A	-	-	B	A	B
AX-95631191	2B	12.7	A	A	B	B	A	B	B	B	B	B	A	B	A	B	B	A	A	A	B	-	B	A	B	H	-	B	H	A	B	B	B	B	B	B	B	A	A	A	B	B	A	A	B	B	B	A	B
AX-94671612	2B	12.9	A	A	B	B	A	B	B	B	B	B	A	B	B	B	B	A	A	A	B	H	B	A	B	-	-	B	H	A	B	B	B	B	B	B	B	A	A	A	B	B	A	A	B	B	B	A	B
AX-95257567	2B	13.5	A	A	B	B	A	B	B	B	B	B	A	B	B	B	B	A	A	A	B	H	B	A	B	H	H	B	H	A	B	B	B	H	B	B	B	A	A	A	B	B	A	A	B	B	B	A	B
AX-94801818	2B	13.9	A	A	B	B	A	B	B	B	B	-	A	B	B	B	B	A	A	A	B	H	B	A	B	-	-	-	H	A	B	B	B	-	B	B	B	A	A	A	B	B	A	A	B	-	B	A	B
AX-94603255	2B	14.5	A	A	B	B	A	B	B	H	B	B	A	H	B	-	B	A	A	A	B	H	B	A	-	H	H	-	H	A	-	B	B	H	B	B	-	A	A	A	B	B	A	A	-	B	-	A	B
AX-94546397	2B	18.6	A	A	B	-	A	-	A	B	-	B	-	H	B	A	B	A	H	B	B	H	A	-	B	-	-	-	-	A	B	-	-	-	-	-	A	A	B	B	-	B	A	A	H	-	B	A	-
AX-94871494	2B	19.7	A	-	B	B	A	B	A	B	B	B	B	-	B	A	B	A	B	B	B	A	A	B	B	A	A	B	A	A	B	B	B	B	B	A	-	A	B	B	B	B	A	A	B	B	B	A	B
AX-94397647	2B	21.1	A	H	B	B	A	B	-	B	B	B	B	H	H	H	B	A	B	B	B	H	H	B	B	B	H	B	H	A	B	B	B	B	B	H	H	A	B	B	B	B	A	A	B	B	B	A	B
AX-94996419	2B	22	A	H	B	B	A	B	H	B	B	B	B	H	H	-	B	A	B	B	B	-	H	A	B	H	H	B	H	A	B	B	B	B	B	H	H	A	B	B	B	B	A	A	B	B	B	A	B
AX-95085281	2B	22.4	A	H	B	B	A	B	H	B	B	B	B	H	H	H	B	A	B	B	B	H	H	A	B	H	H	B	H	A	B	B	B	B	B	H	-	A	B	B	B	B	A	A	B	B	B	A	B
AX-95191464	2B	23.1	A	H	B	B	A	B	H	B	B	B	B	-	H	H	B	A	B	B	B	H	H	A	B	H	A	B	H	A	B	B	B	B	B	-	H	A	B	B	B	B	A	A	B	B	B	A	B
AX-94847479	2B	23.5	A	H	B	B	A	B	B	B	B	B	B	H	H	H	B	A	B	B	B	H	H	A	B	H	-	B	H	A	B	B	B	B	B	H	-	A	B	B	B	B	A	A	B	B	B	A	B
AX-94433846	2B	24	A	H	B	B	A	B	-	B	B	B	B	H	H	H	B	A	B	B	B	H	H	A	B	-	H	B	H	A	B	B	B	B	B	H	H	A	B	B	B	B	A	A	B	B	B	A	B
AX-94785611	2B	24.6	A	H	B	B	A	B	H	B	B	B	B	H	H	H	B	A	B	B	B	H	H	A	B	H	-	B	H	A	B	B	B	B	B	H	-	A	B	B	B	B	A	A	B	B	B	A	B
AX-95117703	2B	25.2	A	H	B	B	A	B	H	-	B	B	B	H	H	-	B	A	B	B	B	H	H	A	B	-	H	-	H	A	B	B	B	B	B	H	H	A	B	B	B	B	A	A	B	B	B	A	B
AX-94947172	2B	25.6	A	H	B	B	A	B	-	B	B	B	-	H	-	-	B	A	-	B	B	H	-	A	B	H	H	B	-	A	B	B	B	B	B	-	-	A	B	B	B	B	A	A	B	B	B	A	B
AX-95241215	2B	25.9	A	H	B	B	A	B	H	B	B	B	B	H	H	H	B	A	B	B	B	H	H	A	B	H	H	B	H	-	B	B	B	B	B	H	H	A	B	B	B	B	A	A	B	B	B	A	B
AX-95142963	2B	26.6	A	H	B	B	A	B	H	B	-	B	B	H	H	H	B	A	B	B	B	H	H	A	B	-	H	B	H	A	B	B	B	B	B	H	H	A	B	B	B	B	A	A	B	B	B	A	B
AX-94394385	2B	27.2	A	H	B	B	A	B	H	B	A	B	B	H	H	H	B	A	B	B	B	H	H	A	B	H	H	B	H	A	B	B	B	B	B	H	H	A	B	B	B	B	A	A	B	B	B	A	B
AX-94825454	2B	28	A	H	B	B	A	B	H	B	B	B	B	H	H	H	B	A	B	B	B	H	H	A	B	H	H	B	H	A	B	B	B	B	B	H	H	A	B	B	B	B	A	A	B	B	B	A	B
AX-94431230	2B	28.5	A	H	B	B	A	B	H	B	B	B	B	-	H	H	B	A	B	B	B	H	H	A	B	-	H	B	H	A	B	B	B	B	B	H	H	A	B	B	B	B	A	A	B	B	B	A	B
AX-94490490	2B	29.1	A	H	B	B	A	B	H	B	B	B	B	H	H	H	B	A	B	B	B	H	H	A	B	H	H	B	H	A	B	B	B	B	B	H	H	A	B	B	B	B	A	A	B	B	B	A	B
AX-95097760	2B	29.8	A	H	B	B	A	B	H	B	B	B	B	H	H	H	B	A	B	B	B	H	H	A	B	H	H	B	H	A	B	B	B	B	B	H	H	A	B	B	B	B	A	A	B	B	B	A	B
AX-95629816	2B	30.4	A	H	B	B	A	B	H	B	B	B	B	H	H	H	B	A	B	B	B	H	H	A	B	H	H	B	H	A	B	B	B	B	B	H	H	A	B	B	B	B	A	A	B	B	B	A	B
AX-94388689	2B	31	A	H	B	B	A	B	H	B	B	B	B	-	H	H	B	A	B	B	B	H	H	A	B	H	H	B	H	A	B	B	B	B	B	H	H	A	B	B	B	B	A	A	B	B	B	A	B
AX-94792298	2B	31.5	A	H	B	B	A	B	H	B	B	B	B	H	H	H	B	A	B	B	B	H	H	A	B	H	H	B	H	A	B	B	B	B	B	H	H	A	B	B	B	B	A	A	B	B	B	A	B
AX-94707612	2B	32.2	A	H	B	B	A	B	H	B	B	B	B	H	H	H	B	A	B	B	B	H	H	A	B	H	H	B	H	A	B	B	B	B	B	H	H	A	B	B	B	B	A	A	B	B	B	A	B
AX-94912106	2B	32.9	A	H	B	B	A	B	H	B	B	B	B	H	H	H	B	A	B	B	B	H	H	A	B	H	H	B	H	A	B	B	B	B	B	H	H	A	B	B	B	B	A	A	B	B	B	A	B
AX-94916364	2B	33.6	A	H	B	B	A	B	H	B	B	B	B	H	H	H	B	A	B	B	B	H	H	A	B	H	H	B	H	A	B	B	B	B	B	H	H	A	B	B	B	B	A	A	B	B	B	A	B
AX-94672440	2B	34.2	A	H	B	B	A	B	H	B	B	B	B	H	H	H	B	A	B	B	B	H	-	A	B	H	H	B	H	A	B	B	B	B	B	H	H	A	B	B	B	B	A	A	B	B	B	A	B
AX-95254804	2B	34.8	A	H	B	B	A	B	H	B	B	B	B	H	H	H	B	A	B	B	B	H	H	A	B	H	H	B	H	A	B	B	B	B	B	H	H	A	B	B	B	B	A	A	B	B	B	A	B
AX-94987076	2B	35.3	A	H	B	B	A	B	H	B	B	B	B	H	H	-	B	A	B	B	B	H	H	A	B	-	H	B	-	A	B	B	-	B	B	H	-	A	B	B	B	B	A	A	B	B	B	A	B
AX-94431764	2B	35.9	A	H	B	B	A	B	H	B	B	B	B	H	H	H	B	A	B	B	B	H	H	A	B	H	H	B	H	A	B	B	B	B	B	H	H	A	B	B	B	B	A	A	B	B	B	A	B
AX-94763687	2B	36.5	A	H	B	B	A	B	H	B	B	B	B	H	H	H	B	A	B	B	B	H	H	-	B	H	H	B	H	A	B	B	B	B	B	-	H	A	B	B	B	B	A	A	B	B	B	A	B
AX-94945740	2B	37.1	A	H	B	B	A	B	-	B	B	B	B	H	H	H	B	A	B	B	B	H	-	A	B	-	H	B	H	A	B	B	B	B	B	H	H	A	B	B	B	B	A	A	B	B	B	A	B
AX-94799403	2B	37.5	A	H	B	B	A	B	B	B	B	B	B	H	H	H	B	A	B	B	B	H	B	A	-	H	B	B	H	A	B	B	B	B	B	H	H	A	B	B	B	B	A	A	B	B	B	A	B
AX-94617344	2B	37.8	A	-	B	B	A	B	B	B	B	B	B	-	B	H	B	A	B	B	B	H	B	A	B	H	B	B	H	A	B	B	B	B	B	H	-	A	B	B	B	B	A	-	B	B	H	A	B
AX-94868242	2B	37.9	A	-	B	B	A	B	B	B	B	B	B	H	-	B	B	A	B	B	B	H	B	A	B	H	B	B	-	A	B	B	B	B	B	H	H	A	B	B	B	B	A	A	B	B	B	A	B
AX-95097832	2B	38.2	A	B	B	B	A	B	B	B	B	B	B	H	B	H	B	A	B	B	B	B	A	A	B	-	-	B	B	A	B	B	B	B	B	-	-	A	B	B	B	B	A	A	B	B	B	A	B
AX-94712443	2B	38.5	A	H	B	B	A	B	H	B	B	B	B	H	B	H	B	A	B	B	B	B	A	A	B	H	H	B	H	A	B	B	B	B	B	H	-	A	B	B	B	B	A	A	B	B	B	A	B
AX-94584718	2B	38.6	A	-	B	B	A	B	-	B	B	B	B	H	-	-	B	A	B	B	B	B	A	A	B	-	H	B	H	A	B	B	B	B	B	H	H	A	B	B	B	B	A	A	-	B	B	A	B
AX-95658537	2B	38.9	A	-	B	B	A	B	H	B	B	B	B	H	H	H	B	A	B	B	B	H	A	A	B	H	-	B	H	A	B	B	B	B	B	H	H	A	B	B	B	B	A	A	B	B	B	A	B
AX-95136299	2B	39.4	A	H	B	B	A	B	H	B	B	B	B	H	H	H	B	A	B	B	B	H	A	A	B	H	H	B	H	A	B	B	B	B	B	H	-	A	B	B	B	B	A	A	B	B	B	A	B
AX-94700390	2B	40	A	H	B	B	A	B	H	B	B	B	B	H	H	H	B	A	B	B	B	H	A	A	B	H	H	B	H	A	B	B	B	B	B	H	H	A	B	B	B	B	A	A	B	B	B	A	B
AX-94528106	2B	40.7	A	H	B	B	A	B	H	B	B	B	B	-	H	-	H	A	B	B	B	H	A	A	B	H	H	B	-	A	B	B	B	B	B	H	-	-	B	B	B	B	A	A	B	B	B	A	B
AX-94859941	2B	41.3	A	H	B	B	A	B	H	B	B	B	B	H	H	H	B	A	B	B	B	H	A	A	B	H	H	B	H	A	B	B	B	B	B	-	H	A	B	B	B	B	A	A	B	B	B	A	B
AX-94500922	2B	41.8	A	-	B	B	A	B	H	B	B	B	B	-	H	-	B	A	B	B	B	H	A	A	B	-	H	B	H	A	B	B	B	B	B	H	H	A	B	B	B	B	A	A	B	B	B	A	B
AX-94982996	2B	42.6	A	H	B	B	A	B	H	B	B	B	B	H	H	H	B	A	B	B	B	H	A	A	B	H	H	B	H	A	B	B	B	B	B	H	H	A	B	B	B	B	A	A	-	B	B	A	B
AX-95114476	2B	43.6	A	H	B	B	A	B	H	B	B	B	-	A	H	-	B	A	-	-	B	H	A	A	-	H	H	-	H	A	B	B	B	B	B	-	A	A	B	-	-	-	A	A	H	-	H	A	B
AX-95198826	2B	44.2	A	-	B	B	A	B	-	B	B	B	-	H	-	-	B	-	-	-	B	H	A	A	B	-	H	-	-	A	-	B	B	B	B	H	H	A	B	B	B	B	A	A	B	B	-	A	B
AX-94835248	2B	44.6	A	H	B	B	A	B	A	B	B	B	B	A	H	H	B	A	B	B	B	H	A	A	B	H	A	B	H	A	B	B	B	B	B	-	-	A	B	B	B	B	A	A	B	B	B	A	B
AX-94437878	2B	45.1	A	-	B	B	A	B	-	B	B	B	B	-	-	H	B	-	B	B	B	A	A	A	B	H	A	B	A	A	B	B	-	B	B	-	A	A	B	B	B	B	A	A	B	B	B	A	B
AX-95166280	2B	45.3	A	A	B	B	A	B	-	B	B	-	B	A	A	A	B	A	B	B	B	A	A	A	B	-	-	B	A	A	B	B	B	B	B	A	A	A	B	B	B	B	A	A	B	B	B	A	B
AX-94811872	2B	45.5	A	A	B	B	A	B	A	B	B	B	B	A	A	A	B	A	B	B	B	-	A	A	B	A	H	B	-	A	B	B	B	B	B	H	H	A	B	B	B	B	A	-	B	B	B	A	B
AX-94654192	2B	45.9	A	-	B	B	A	B	-	B	B	B	B	H	H	H	B	A	B	B	B	H	A	A	B	-	H	B	-	A	B	B	B	B	B	H	H	A	B	B	B	B	A	A	B	B	B	A	B
AX-94427719	2B	46.1	A	H	B	B	A	B	-	B	B	B	B	H	H	H	B	A	B	B	B	H	A	A	B	H	H	B	-	A	B	B	B	B	B	H	H	A	B	B	B	B	A	A	B	B	B	A	B
AX-94446749	2B	46.6	A	H	B	B	A	B	H	B	B	B	B	H	H	H	B	A	B	B	B	-	H	A	B	H	H	B	H	A	B	B	B	B	B	H	-	A	B	B	B	B	A	A	B	B	B	A	B
AX-94911936	2B	47.1	A	H	B	B	A	B	-	B	B	B	B	H	H	H	B	A	B	B	B	H	A	A	B	-	H	B	H	A	B	B	B	B	B	H	H	A	B	B	B	B	A	A	B	B	B	A	B
AX-94965468	2B	47.7	A	H	B	B	A	B	H	B	B	B	B	H	H	H	B	A	B	B	B	H	A	A	B	H	H	B	H	A	B	B	B	B	B	H	H	A	-	B	B	B	A	A	B	B	B	A	B
AX-95241239	2B	48.3	A	H	B	B	A	B	H	B	B	B	B	H	H	H	B	A	B	B	B	H	A	A	B	H	H	B	H	A	B	B	B	B	B	H	H	A	B	B	B	B	A	A	B	B	B	A	B
AX-95135435	2B	48.7	A	H	B	B	A	B	-	B	B	B	B	H	-	-	B	A	B	B	B	-	A	A	B	-	-	B	H	A	B	B	B	B	B	H	H	A	B	B	B	B	A	A	B	B	B	A	B
AX-94725415	2B	49.6	A	H	B	A	A	B	A	B	B	H	B	-	H	H	B	A	B	A	A	B	A	A	B	A	-	B	H	A	B	B	B	B	B	H	H	A	B	B	B	B	H	A	B	B	B	A	B
AX-95020008	2B	50.8	A	H	B	A	A	B	-	B	B	H	B	H	H	H	B	A	B	A	A	B	A	A	A	H	-	B	H	A	B	B	B	B	B	-	H	A	H	B	B	B	H	A	B	B	B	B	B
AX-94764862	2B	51.3	A	-	B	A	A	B	A	-	B	H	B	H	A	-	B	A	B	A	A	B	A	A	A	A	-	B	-	A	B	B	B	-	B	-	H	A	-	B	B	B	A	A	B	B	B	B	B
AX-94880388	2B	53.8	-	-	B	A	B	B	H	A	A	B	A	A	A	H	A	A	B	A	A	A	A	A	A	A	H	A	H	A	B	B	A	A	A	B	-	A	H	-	B	B	H	A	H	B	B	B	B
AX-94970352	2B	54.3	A	H	B	A	B	B	H	A	A	B	A	A	A	H	A	A	B	A	A	A	A	A	A	A	H	A	H	A	B	B	A	A	A	B	H	A	H	B	B	B	H	A	H	B	B	B	B
AX-94431257	2B	54.6	A	H	B	A	B	B	H	A	A	B	A	A	A	H	A	A	B	A	A	A	A	A	A	A	H	A	H	A	B	B	A	A	A	B	H	A	H	B	B	B	H	A	H	B	B	B	B
AX-94396046	2B	54.8	A	-	B	A	B	B	A	A	A	B	A	A	A	-	A	A	B	A	A	A	A	A	A	A	A	A	A	A	B	B	A	A	A	B	H	A	-	B	B	B	-	A	A	B	B	B	B
AX-94495004	2B	54.8	-	B	B	-	B	B	-	A	-	B	A	A	A	-	A	A	B	A	A	A	A	A	A	A	-	A	-	A	B	B	A	A	A	B	-	A	H	B	B	B	B	A	H	B	B	B	B
AX-94882514	2B	54.8	A	H	B	A	B	B	-	A	A	B	A	A	A	H	A	A	B	A	A	A	A	A	-	A	H	A	-	A	B	B	A	-	A	B	-	A	H	B	B	B	A	A	A	B	B	B	B
AX-94978520	2B	54.8	A	H	B	A	B	B	A	A	A	B	A	A	A	A	A	A	B	A	A	A	A	A	A	A	-	A	H	A	B	B	A	A	A	B	H	A	-	B	B	B	H	A	-	B	B	B	B
AX-95203615	2B	55	A	B	B	A	B	B	B	A	A	B	A	A	A	B	A	A	B	A	A	A	A	A	A	A	B	A	B	A	B	B	A	A	A	B	B	A	B	B	B	B	B	A	B	B	B	B	B
AX-94386402	2B	55.1	A	H	B	A	B	B	H	A	A	B	A	A	A	-	A	A	B	A	A	A	A	A	A	A	B	A	-	A	B	B	A	A	A	B	B	A	H	B	B	B	B	A	B	B	B	B	B
AX-94539413	2B	55.1	A	H	B	A	B	B	H	A	A	B	A	A	A	B	A	A	B	A	A	A	A	A	A	A	-	A	-	A	B	B	A	A	A	B	-	A	H	B	B	B	-	-	B	B	B	B	B
AX-94804881	2B	55.9	A	H	B	A	-	B	H	A	A	B	A	A	A	H	A	A	B	A	A	-	A	A	A	A	B	A	H	A	B	B	-	A	A	B	H	A	-	B	B	B	H	A	H	B	B	B	B
AX-94770627	2B	56.3	A	H	B	A	A	B	H	A	A	B	A	A	A	H	A	A	B	A	A	A	A	A	A	A	B	A	H	A	B	B	A	A	A	B	H	A	H	B	B	B	H	A	H	B	B	B	B
AX-95017900	2B	56.6	A	H	B	A	A	B	H	A	A	B	A	A	A	H	A	A	B	A	A	A	A	A	A	A	B	A	H	A	B	B	A	A	A	B	H	A	H	B	B	B	H	A	H	B	B	B	B
AX-95107926	2B	57	-	H	B	A	A	B	H	A	-	B	A	A	A	H	A	A	B	A	A	A	A	A	A	A	B	A	H	A	B	B	A	A	A	B	H	A	H	B	B	B	H	A	H	B	B	B	B
AX-94431795	2B	57.1	A	-	B	A	A	B	-	A	A	B	A	A	A	-	A	A	B	A	A	A	A	A	A	A	B	A	-	A	B	B	A	A	A	B	-	A	-	B	B	B	A	A	H	B	B	B	B
AX-94837335	2B	57.1	A	H	B	A	A	B	A	A	A	B	A	A	A	A	A	A	B	A	A	A	A	A	A	A	B	A	-	A	B	B	A	A	A	B	H	A	-	B	B	B	A	A	B	B	B	B	B
AX-94581734	2B	58.4	H	-	B	A	B	B	H	-	H	-	A	A	A	H	A	A	B	A	A	A	A	A	A	A	-	A	H	A	B	B	A	A	-	-	A	A	A	B	-	B	A	A	H	H	B	B	B
AX-94885706	2Bb	0	-	A	A	A	B	A	A	A	A	B	A	B	B	B	A	B	B	B	-	A	A	A	A	H	B	A	A	B	A	B	H	B	B	-	A	H	H	B	H	-	B	A	B	A	A	B	A
AX-94642776	2Bb	0.3	B	A	A	A	B	A	A	A	A	B	A	B	B	B	A	B	B	B	B	A	A	A	A	H	B	A	A	B	A	B	-	B	B	B	A	-	H	B	H	H	B	A	B	A	A	-	A
AX-95204287	2Bb	0.9	B	A	A	A	B	A	A	A	A	B	A	B	B	B	A	B	B	B	B	A	A	A	A	H	B	A	A	B	A	B	H	B	B	B	A	H	B	B	H	H	B	A	B	A	A	A	A
AX-94471884	2Bb	1.3	B	A	A	A	B	A	A	A	A	B	A	B	B	B	A	B	B	B	B	A	A	A	A	H	B	A	A	B	A	B	-	B	B	B	A	H	B	B	H	B	B	A	B	A	A	A	A
AX-95024633	2Bb	1.7	B	A	A	A	B	A	A	A	A	B	A	B	B	B	A	B	B	B	B	A	A	A	A	H	B	A	A	B	A	B	H	B	B	B	A	H	B	B	H	H	B	A	B	A	A	A	A
AX-94493021	2Bb	2.2	B	A	A	A	B	A	A	A	A	B	A	B	B	B	A	B	B	B	B	A	A	A	A	H	B	A	A	B	A	B	H	B	B	B	A	H	B	B	H	H	B	A	B	A	A	A	A
AX-94748285	2Bb	2.6	B	A	A	A	B	A	A	A	A	B	A	B	B	B	A	B	B	B	B	A	A	A	A	A	B	A	A	B	A	B	A	B	B	B	A	A	B	B	-	-	B	A	B	A	A	A	A
AX-94725049	2Bb	3	B	A	A	A	B	A	A	A	A	B	A	B	B	B	A	B	B	B	B	A	A	A	A	-	B	-	A	B	A	B	-	B	B	B	A	H	B	B	-	H	B	A	H	A	A	A	A
AX-94418638	2Bb	4.3	B	A	A	-	B	A	A	A	A	B	A	B	B	B	A	B	A	A	B	A	A	A	A	-	B	A	H	B	A	B	B	B	B	B	A	B	B	B	B	H	B	-	B	A	-	A	A
AX-94670978	2Bb	4.5	B	A	A	B	B	A	A	A	A	B	A	B	B	B	A	B	A	A	B	A	A	A	A	-	B	A	A	B	A	B	-	B	B	B	A	H	B	B	B	-	-	A	B	A	A	A	A
AX-94960795	2Bb	4.5	B	A	A	H	B	A	A	A	A	B	A	B	B	B	A	B	A	A	B	A	A	A	A	H	B	A	A	B	A	B	H	B	B	B	A	H	B	B	B	H	H	A	B	A	A	A	A
AX-95087040	2Bb	4.5	B	A	-	-	B	A	A	A	A	B	-	B	B	B	A	B	A	A	B	A	A	A	A	A	-	A	A	B	-	-	-	B	B	B	A	H	B	B	B	A	H	A	B	A	A	A	A
AX-95158512	2Bb	4.5	B	A	A	-	B	A	A	A	A	B	A	B	B	B	A	B	A	A	B	A	A	A	A	-	B	A	A	B	A	B	B	B	B	B	A	H	B	B	B	H	-	A	B	A	A	A	A
AX-95160899	2Bb	4.6	B	A	A	H	B	A	A	A	A	B	A	B	B	B	A	B	A	A	B	A	A	A	A	H	B	A	A	B	A	B	H	B	B	B	A	H	B	B	B	H	H	A	B	A	A	A	A
AX-94571275	2Bb	4.7	B	A	A	H	B	A	A	A	A	B	A	B	B	B	A	B	A	A	B	A	A	A	A	H	B	A	A	B	A	B	H	B	B	B	A	H	B	B	B	-	H	A	B	A	A	A	A
AX-95115448	2Bb	4.9	B	A	A	H	B	A	A	A	A	B	A	B	B	B	A	B	A	A	B	A	A	A	A	H	B	A	A	B	A	B	H	B	B	B	A	-	B	B	B	H	H	A	B	A	A	A	A
AX-95682249	2Bb	5	B	A	A	H	B	A	A	A	A	B	A	B	B	B	A	B	A	A	B	A	A	A	A	H	B	A	A	B	A	B	H	B	B	B	A	H	B	B	B	H	H	A	B	A	A	A	A
AX-94650282	2Bb	5.2	B	A	-	H	B	A	A	-	A	B	-	B	B	B	A	B	A	A	B	A	A	A	A	H	B	A	A	B	A	B	H	B	B	B	A	H	B	B	B	-	H	A	B	A	A	A	A
AX-94681880	2Bb	5.2	-	A	A	H	-	A	A	A	A	B	A	B	B	B	A	B	A	A	-	A	A	A	A	H	-	A	A	B	A	B	H	B	B	B	A	H	B	B	B	H	-	A	B	A	A	A	A
AX-94579143	2Bb	5.4	B	A	A	H	B	A	A	A	A	B	A	B	-	B	A	B	A	A	B	A	A	A	A	-	B	A	A	B	A	B	H	B	B	B	A	H	B	B	B	H	H	A	B	-	A	A	-
AX-94721391	2Bb	5.6	B	A	A	-	B	A	A	A	A	B	A	B	B	B	A	B	A	A	B	A	A	A	A	-	B	A	A	B	A	B	-	B	B	B	A	H	B	B	B	-	H	A	B	A	A	A	A
AX-94997319	2Bb	6.4	A	A	A	H	B	A	A	A	A	B	-	H	-	B	B	B	A	A	A	A	A	-	A	H	B	A	B	B	-	B	H	B	B	B	A	H	H	B	B	H	H	A	-	A	A	A	A
AX-95012573	2Bb	6.8	A	A	A	H	B	A	A	A	A	B	A	B	B	B	B	B	A	A	A	A	A	A	A	H	B	A	B	B	A	B	H	B	B	B	A	H	H	B	B	H	H	A	B	A	A	A	A
AX-95171245	2Bb	7.5	A	A	A	H	B	A	A	A	A	B	A	B	B	B	B	B	A	A	A	A	A	A	A	H	B	A	B	B	A	B	H	B	B	B	A	H	H	B	B	H	H	A	B	A	A	A	A
AX-95155233	2Bb	7.6	A	A	A	H	B	A	A	A	A	B	A	B	B	B	B	B	A	-	-	A	A	A	A	H	B	A	B	B	A	B	H	B	B	B	A	H	-	B	B	H	-	A	B	A	A	A	A
AX-95017965	2Bb	7.6	A	A	A	H	B	A	A	A	A	B	A	B	B	B	B	B	A	A	A	A	A	A	A	H	B	A	B	B	A	B	H	B	B	B	A	H	H	B	B	H	H	A	B	A	A	A	A
AX-95091124	2Bb	7.6	A	A	A	H	B	A	A	A	A	B	A	B	B	B	B	B	A	A	A	A	A	A	A	-	B	A	B	B	A	B	H	B	B	B	A	-	H	B	B	-	-	A	B	A	A	A	A
AX-95166950	2Bb	7.7	A	A	A	H	B	A	A	A	A	B	A	B	B	B	B	B	A	A	A	A	A	A	A	H	B	A	B	B	A	B	H	B	B	B	A	H	H	B	B	H	H	A	B	A	A	A	A
AX-94529633	2Bb	8	A	A	A	-	B	A	A	A	A	B	A	B	B	B	B	B	A	A	A	A	A	A	A	H	B	A	B	B	A	B	H	B	B	B	A	H	H	B	B	H	H	A	B	A	-	A	A
AX-94408000	2Bb	8.7	A	A	A	H	B	A	A	A	A	B	A	B	B	B	B	B	A	A	A	H	A	A	A	-	B	A	B	B	A	B	H	B	B	B	A	H	H	B	B	H	H	A	B	A	A	A	A
AX-94610157	2Bb	11.4	-	A	B	H	B	B	-	B	A	A	A	B	B	B	B	B	H	A	A	H	H	A	A	H	B	A	B	H	B	B	H	-	B	B	A	H	H	B	B	-	H	B	-	A	A	-	A
AX-94436549	2Bb	15	B	A	B	B	A	A	A	B	B	A	B	A	B	B	B	B	A	B	A	B	H	A	A	A	B	A	B	B	B	B	A	B	B	B	A	H	B	B	B	B	-	-	B	A	B	A	A
AX-95128254	2Bb	16.1	B	A	B	B	A	A	A	B	H	A	B	A	B	B	B	B	B	B	A	H	B	A	A	A	B	A	B	B	B	B	A	B	B	B	A	H	B	B	B	B	H	B	B	A	B	A	A
AX-94966965	2Bb	16.3	B	A	B	B	A	A	A	B	H	A	B	A	B	B	B	B	B	B	A	H	B	A	A	A	B	A	B	B	B	B	A	B	B	B	A	H	B	B	B	B	H	B	B	A	B	A	A
AX-94396682	2Bb	17.1	B	A	B	B	A	B	A	B	H	A	B	A	B	B	B	B	B	B	A	B	B	A	A	A	B	A	B	B	B	B	A	B	B	B	B	H	B	B	B	B	H	B	B	A	B	A	A
AX-94694632	2Bb	17.2	B	A	B	B	A	B	A	B	-	A	B	A	B	B	B	B	B	B	A	B	B	A	A	A	B	A	B	B	B	B	A	B	B	B	B	H	B	B	B	B	H	B	B	A	B	A	A
AX-94569814	2Bb	17.3	B	A	B	-	A	B	A	B	H	A	B	A	B	B	B	B	B	B	A	B	B	A	A	A	B	A	B	B	B	B	A	B	B	B	B	H	B	B	B	B	H	B	B	A	B	A	A
AX-94940971	2Bb	18.2	B	A	B	B	A	B	A	B	H	A	B	A	B	B	B	B	B	B	A	B	B	A	A	A	B	A	B	B	B	B	A	B	B	B	B	A	B	B	B	B	A	B	B	B	B	A	A
AX-95631057	2D	0	A	A	B	A	A	B	B	B	H	B	B	A	A	B	A	A	B	B	A	B	B	H	A	A	H	B	A	H	B	B	B	A	A	B	B	H	B	B	A	H	A	A	B	A	B	A	B
AX-94395400	2D	1.9	A	H	B	A	A	B	-	B	A	B	B	A	A	B	A	-	B	B	A	B	B	H	A	A	H	B	A	H	B	B	A	A	A	B	A	H	B	B	-	-	A	A	B	A	-	A	B
AX-94724239	2D	4.2	B	A	B	A	A	B	B	B	A	B	B	A	A	A	A	A	B	B	A	B	B	A	A	A	H	B	B	H	B	A	A	A	A	B	A	-	B	B	A	B	A	A	B	A	B	A	B
AX-94939601	2D	5.9	B	A	B	A	A	B	B	-	H	B	B	A	-	A	A	A	B	-	A	B	B	A	A	A	H	B	B	-	B	A	A	-	-	A	A	H	B	B	A	B	A	A	B	H	B	A	B
AX-94974227	2D	6.8	B	A	B	A	A	B	B	B	A	B	B	A	-	-	-	-	B	B	A	B	B	A	A	A	-	B	B	H	B	A	A	A	A	-	A	H	B	B	-	B	A	A	B	H	B	A	B
AX-95241692	2D	7	B	A	B	A	A	B	B	B	A	B	B	A	A	A	A	A	B	B	A	B	B	A	A	A	H	B	B	H	B	A	A	A	A	H	A	H	B	B	A	B	A	A	B	H	B	A	B
AX-94599595	2D	7.3	B	A	B	A	A	B	B	B	A	B	B	A	A	A	A	A	B	B	A	B	B	A	A	A	H	B	B	H	B	A	A	A	A	H	A	H	B	B	A	B	A	A	B	-	B	A	B
AX-94406252	2D	7.5	B	A	B	A	A	B	B	B	A	B	B	A	A	A	A	A	B	B	A	B	B	A	-	A	H	B	B	H	B	A	A	A	A	H	A	H	B	B	A	B	A	A	B	H	B	A	B
AX-94485407	2D	8.2	B	A	B	A	A	B	B	-	A	B	B	A	A	A	A	A	B	-	A	B	-	A	A	A	-	B	B	H	B	A	A	A	A	A	A	H	B	B	A	B	A	A	B	H	B	A	B
AX-94714491	2D	8.7	B	A	B	A	A	B	-	B	A	B	B	A	A	A	A	A	B	B	A	B	B	A	A	A	H	B	B	H	B	A	A	A	A	A	A	H	B	B	A	B	A	A	B	H	B	A	B
AX-94478443	2D	9	B	A	B	A	A	B	B	B	A	B	B	A	A	A	A	A	B	B	A	B	B	A	A	A	H	B	B	H	B	A	A	A	A	A	A	H	B	B	A	B	A	A	B	H	B	A	B
AX-94720999	2D	9.1	B	A	B	A	A	B	B	B	A	B	B	A	A	A	A	A	B	B	A	B	B	A	A	A	H	B	B	-	B	A	A	A	A	A	A	H	B	B	A	B	A	A	B	H	B	A	B
AX-94685140	2D	9.4	B	A	B	A	A	B	B	B	A	B	B	A	A	A	A	A	B	B	A	B	B	A	A	A	A	B	B	A	B	A	A	A	A	A	A	A	B	B	A	B	A	A	B	A	B	A	B
AX-94528278	2D	9.6	B	A	B	A	A	B	B	B	A	B	B	A	A	A	A	A	B	B	A	B	B	A	A	A	-	B	B	H	B	A	A	A	A	-	A	H	B	B	A	B	A	A	B	A	B	A	B
AX-94970315	2D	10.4	B	A	B	B	A	B	B	B	A	B	B	A	A	A	A	A	B	B	A	B	B	A	A	A	H	B	B	H	B	A	A	A	A	B	A	H	B	B	A	B	A	A	B	H	B	A	B
AX-94414581	2D	10.6	H	A	B	B	A	B	B	B	A	B	B	A	A	A	A	A	B	B	A	B	B	A	A	A	H	B	B	H	B	A	A	A	A	B	A	H	B	B	A	B	A	A	-	H	B	A	B
AX-94387680	2D	11	B	A	B	B	A	B	B	B	A	B	B	A	A	A	A	A	B	B	A	B	B	A	A	A	H	B	B	H	B	A	A	A	A	B	A	H	B	B	A	B	A	A	B	H	B	A	B
AX-94617429	2D	11.2	B	A	-	H	A	B	B	B	A	B	B	A	A	A	A	A	B	B	A	B	B	A	A	A	H	B	-	H	B	A	A	A	A	-	A	H	-	B	A	-	A	A	B	-	H	A	B
AX-94779177	2D	11.5	B	A	B	B	A	B	B	B	A	B	B	A	A	A	A	A	B	B	A	B	B	A	A	A	H	B	B	H	B	A	A	A	A	B	A	H	B	B	A	B	A	A	B	H	B	A	B
AX-94844376	2D	12.6	B	A	B	B	A	B	B	B	A	B	B	B	A	A	A	A	B	B	B	-	B	A	A	A	H	B	B	-	B	B	A	A	A	B	A	H	B	B	A	B	-	A	-	B	B	-	B
AX-94907113	2D	12.6	B	A	B	B	A	B	B	B	A	B	B	B	A	A	A	A	B	B	B	H	B	A	A	A	H	B	B	H	B	B	A	A	A	B	A	H	B	B	A	B	A	A	H	B	B	A	B
AX-94993577	2D	12.6	B	A	B	B	A	B	B	B	A	B	B	B	A	A	A	A	B	B	B	H	B	A	A	A	-	B	B	H	B	B	A	A	A	B	A	H	B	B	A	B	A	A	-	B	B	A	B
AX-95141234	2D	12.9	B	A	B	B	A	B	H	B	A	B	B	B	A	A	A	A	B	B	B	-	B	A	A	A	H	B	B	A	B	A	A	A	A	B	A	B	B	-	A	B	A	A	B	A	B	A	B
AX-94443352	2D	13	B	A	B	B	A	B	H	B	A	B	B	B	A	A	A	A	B	B	B	H	B	A	H	A	H	B	B	H	B	A	A	A	A	B	A	B	B	B	A	B	A	A	B	A	B	A	B
AX-94569417	2D	13.5	B	A	B	B	A	B	H	B	A	B	B	B	A	A	A	A	B	B	B	H	B	A	A	A	H	B	B	H	B	A	A	A	A	B	A	B	B	B	A	B	A	A	B	A	B	A	B
AX-95181247	2D	13.8	B	A	B	B	A	B	H	B	A	B	B	B	A	A	A	A	B	B	B	H	B	A	A	A	H	B	B	H	B	A	A	A	A	B	A	B	B	B	A	B	A	A	B	A	B	A	B
AX-94399399	2D	14.2	B	A	B	B	A	B	-	B	A	B	B	B	A	A	A	A	B	B	B	H	B	A	A	A	H	B	B	H	B	A	A	A	A	B	A	B	B	B	A	B	A	A	B	A	B	A	B
AX-94781754	2D	14.6	B	A	B	B	A	B	H	B	A	B	B	B	A	A	A	A	B	B	B	H	B	A	A	A	B	B	B	H	B	A	A	A	A	B	A	B	B	B	A	B	A	A	B	A	B	A	B
AX-94734862	2D	14.9	B	-	B	B	A	B	B	B	-	B	B	B	A	-	-	A	B	B	B	H	B	A	A	A	-	B	B	-	B	A	A	H	A	B	A	B	B	B	A	B	A	A	B	A	B	A	B
AX-94435367	2D	15.4	B	A	B	B	A	B	H	B	A	B	B	B	A	A	A	A	B	B	B	H	B	A	A	A	H	B	B	H	B	A	A	A	A	B	A	B	B	B	A	B	A	A	H	A	B	A	B
AX-95633138	2D	16	B	A	B	B	A	B	H	B	A	B	B	B	A	A	A	A	B	B	B	H	B	A	A	A	H	B	B	H	B	A	A	A	A	B	A	B	B	B	A	B	A	A	B	A	B	A	B
AX-94946415	2D	16.4	B	A	B	B	A	B	H	B	A	B	B	B	A	A	A	A	B	B	B	H	B	A	A	A	H	B	B	H	B	A	A	A	A	B	A	B	B	B	A	B	A	A	B	A	B	A	B
AX-95199267	2D	16.9	B	A	B	B	A	B	B	B	H	-	-	B	A	A	A	A	B	B	-	-	B	A	A	A	H	B	-	-	B	A	A	A	A	B	A	B	B	B	A	B	A	A	B	A	B	A	B
AX-95217264	2D	17.5	H	A	B	B	A	B	H	B	A	B	B	B	A	A	A	A	-	B	B	H	B	A	A	A	H	B	B	H	B	A	A	A	A	B	A	B	B	B	-	B	A	A	B	A	B	A	B
AX-94603120	2D	21.6	B	A	B	B	B	B	H	B	A	B	B	B	A	A	H	A	B	A	B	A	B	A	A	B	H	B	B	A	H	A	A	B	A	B	A	B	B	B	B	B	H	B	H	A	B	B	B
AX-95124335	2D	24.5	B	H	B	B	B	B	H	B	B	A	B	B	A	B	B	A	B	A	B	A	B	A	B	B	A	B	-	B	A	A	A	B	A	B	A	-	B	B	B	B	B	-	A	A	B	B	B
AX-94662189	2D	26.6	A	H	B	B	A	A	A	B	B	A	B	B	A	B	B	A	B	A	B	A	A	A	B	B	A	A	A	B	A	A	A	B	A	B	A	A	B	B	B	A	B	B	A	A	B	B	A
AX-95631614	2D	26.7	A	-	B	B	A	A	A	B	B	A	B	B	A	B	B	A	B	A	B	A	A	A	B	B	A	A	A	B	A	A	A	B	A	B	A	A	B	B	B	A	B	B	H	A	B	B	A
AX-94765106	2D	26.9	A	H	B	B	H	A	A	B	B	A	B	B	A	B	B	A	B	A	B	H	A	A	B	B	A	A	A	B	A	A	A	B	A	B	A	A	B	B	B	A	B	B	A	A	B	B	A
AX-94582505	2D	27.2	A	H	B	B	H	A	A	B	B	A	B	B	A	B	B	A	B	A	B	H	A	A	B	B	A	A	A	B	A	A	A	B	A	B	A	A	B	B	B	A	B	B	A	A	B	B	A
AX-94454164	2D	27.4	A	H	B	B	H	A	A	B	B	A	B	B	A	B	B	A	B	A	B	H	A	A	B	B	A	A	A	B	A	A	A	B	A	B	A	A	B	B	B	A	B	B	A	A	B	B	A
AX-95006006	2D	27.7	A	H	B	B	H	A	A	B	B	A	B	B	A	B	B	A	B	A	B	H	A	A	B	B	A	A	A	B	A	A	A	B	A	B	A	A	B	B	B	A	B	B	A	A	B	B	A
AX-95109303	2D	28	A	H	B	B	H	A	A	B	B	A	B	B	A	B	B	A	B	A	B	H	A	A	B	B	A	A	A	B	A	A	A	B	A	B	A	A	B	B	B	A	B	B	A	-	B	B	A
AX-94879719	2D	28.3	A	H	B	B	H	-	A	B	B	A	B	B	A	B	B	A	B	A	B	H	A	A	B	B	A	A	A	B	A	A	A	B	A	B	A	A	B	B	B	A	B	B	A	A	B	B	A
AX-95631158	2D	28.6	A	H	B	B	-	A	A	B	B	A	B	B	A	B	B	A	B	A	B	B	A	A	B	B	A	A	A	B	A	A	A	B	A	B	A	A	B	B	B	A	B	B	A	A	B	B	A
AX-94707292	2D	28.7	A	H	B	B	H	A	A	B	B	A	B	B	A	B	B	A	B	A	B	B	A	A	B	B	A	A	A	B	A	A	A	B	A	B	A	A	B	B	B	A	B	B	A	A	B	B	A
AX-95253902	2D	28.7	A	B	B	B	-	A	A	B	B	A	B	B	A	B	B	A	B	A	B	H	A	A	B	B	A	-	A	B	A	A	A	B	A	B	A	A	B	B	B	A	B	B	A	A	B	B	A
AX-94536025	2D	28.9	A	H	B	B	H	A	A	B	B	A	B	B	A	B	B	A	B	A	B	H	A	A	B	B	A	A	A	B	A	A	A	B	A	B	A	A	B	B	B	A	B	B	A	A	B	B	A
AX-94778187	2D	29.1	A	H	B	B	H	A	A	B	B	A	B	B	A	B	B	A	B	A	B	H	A	A	B	B	A	A	A	B	A	A	A	B	A	B	A	A	B	B	B	A	B	B	A	A	B	B	A
AX-95228764	2D	30.2	A	H	B	B	H	A	-	B	B	A	B	B	A	B	B	A	B	A	B	H	B	A	B	B	A	A	A	B	A	A	A	B	A	B	A	A	B	B	B	A	B	B	A	A	B	B	A
AX-95631965	2D	30.5	A	H	B	B	H	A	B	H	B	A	B	B	A	B	B	A	B	A	B	H	B	A	B	B	A	A	A	B	A	A	A	B	A	B	A	A	B	B	B	A	B	B	A	A	B	B	A
AX-94563599	2D	31.3	H	H	B	B	H	A	B	B	B	A	B	B	A	B	B	A	B	H	B	H	B	A	B	B	A	H	A	B	A	A	A	B	A	B	-	A	B	B	B	A	B	B	A	-	B	B	A
AX-95164994	2D	34.3	A	B	A	B	A	A	B	B	B	A	H	B	A	-	B	H	B	A	B	H	B	A	-	-	A	-	A	-	A	A	A	B	A	B	A	A	B	-	H	A	B	B	A	A	B	-	A
AX-94478750	2D	35	A	B	A	B	A	A	B	B	B	A	H	B	A	B	B	H	B	H	B	H	B	A	B	B	A	B	A	B	A	A	A	B	A	B	A	A	B	B	B	A	-	B	A	A	B	B	A
AX-94541185	2D	35.2	A	H	A	B	A	A	B	B	B	A	H	B	A	B	B	H	B	H	B	H	B	A	B	B	A	B	A	B	A	A	A	B	A	B	A	A	B	B	B	A	B	B	A	A	B	B	A
AX-94467676	2D	36.6	A	H	A	A	A	H	B	B	B	A	H	B	B	B	B	B	B	H	B	-	B	A	H	B	A	B	A	B	A	A	A	B	A	B	A	A	B	B	B	A	B	B	A	B	B	B	H
AX-95630065	2D	36.8	A	H	A	A	A	H	B	B	B	A	H	B	B	B	B	B	B	H	B	H	B	A	H	B	A	B	A	B	A	A	A	B	A	B	A	A	B	B	B	A	B	B	A	B	B	B	H
AX-94608345	2D	37.3	A	H	A	A	A	-	B	B	B	A	H	B	B	B	B	B	B	H	B	-	B	A	H	B	A	B	A	B	A	A	A	B	A	B	A	A	B	B	B	A	B	B	A	B	B	B	H
AX-94700210	2D	37.9	A	H	A	A	A	A	B	B	B	A	A	B	B	B	B	B	B	H	B	-	B	A	H	B	A	B	A	B	A	A	A	B	A	B	A	A	B	B	B	A	B	B	A	B	B	B	A
AX-94580285	2D	43.1	-	H	A	A	A	B	B	B	B	H	A	A	A	B	B	B	A	A	B	B	B	A	B	B	A	H	B	A	A	H	B	B	A	B	A	B	B	B	B	B	B	B	A	B	B	H	A
AX-94939121	2D	45.9	H	B	A	A	A	A	B	B	B	H	A	A	A	A	H	B	A	A	A	B	B	A	B	B	A	H	B	A	H	H	B	B	A	B	A	A	B	A	B	B	B	B	A	B	B	B	A
AX-95146233	2D	48.4	H	B	A	A	A	A	H	B	-	B	B	A	B	A	H	B	A	B	A	B	B	A	B	-	A	-	B	-	-	A	B	B	A	B	-	-	-	A	B	B	H	H	A	B	H	B	A
AX-94457291	2D	49.1	B	B	A	A	A	A	H	B	B	B	B	A	B	A	H	B	A	B	A	B	B	A	B	B	A	H	B	B	H	A	B	B	A	B	A	B	B	A	B	B	H	B	A	B	B	B	A
AX-94646857	2D	49.7	B	B	A	A	A	A	H	B	B	B	B	A	B	A	H	B	A	B	A	B	B	A	B	B	A	H	B	B	H	A	B	B	A	B	A	B	B	A	B	B	H	B	A	B	B	B	A
AX-94442811	2D	50.3	B	B	A	A	A	A	H	B	B	B	B	A	B	A	H	B	A	B	A	B	B	A	B	B	A	H	B	B	H	A	B	B	A	B	A	B	B	A	B	B	H	B	A	B	B	B	A
AX-94452203	2D	50.7	B	B	A	A	A	A	-	B	B	B	B	A	B	A	H	B	A	B	A	B	B	A	B	B	A	H	B	B	H	A	B	B	A	B	A	B	B	A	B	B	H	B	A	B	B	B	A
AX-94590107	2D	51.1	B	B	A	A	A	A	H	B	B	B	B	A	B	A	H	B	A	B	A	B	B	A	B	B	A	H	B	B	H	A	B	B	A	B	A	B	B	A	B	B	H	B	A	B	B	B	A
AX-94900003	2D	51.5	B	B	A	A	A	A	H	B	B	B	B	A	B	A	H	B	A	B	A	B	B	A	B	B	A	H	B	B	H	A	B	B	A	B	A	B	B	A	B	B	H	B	A	B	B	B	A
AX-94732339	2D	51.9	B	B	A	A	A	A	H	B	B	B	B	A	B	A	H	B	A	B	A	B	B	A	B	B	A	H	B	B	H	A	B	B	A	B	A	B	B	A	B	B	H	B	A	B	B	B	A
AX-94643884	2D	52.3	B	B	A	A	A	A	H	B	B	B	B	A	B	A	H	B	A	B	A	B	B	A	B	B	A	H	B	B	H	A	B	B	A	B	A	B	B	A	B	B	H	B	A	B	B	B	A
AX-94474729	2D	52.6	B	B	A	A	A	A	H	B	B	B	B	A	B	A	-	B	A	B	A	B	B	A	B	B	A	H	B	B	H	A	B	B	A	B	A	B	B	A	B	B	H	B	A	B	B	B	A
AX-94528509	2D	52.9	B	B	A	A	A	A	H	B	B	B	B	A	B	A	H	B	A	B	A	B	B	A	B	B	A	H	B	B	H	A	B	B	A	B	A	B	-	A	B	B	H	B	A	B	B	B	A
AX-94386916	2D	53.3	B	B	A	A	A	A	H	B	B	B	B	A	B	A	H	B	A	B	A	B	B	A	B	B	A	H	B	B	H	A	B	B	A	B	A	B	B	A	B	B	H	B	A	B	B	B	A
AX-94716801	2D	53.3	B	B	A	A	A	A	H	B	B	B	B	A	B	A	-	B	A	B	A	B	B	A	B	B	A	-	B	B	H	A	B	B	A	B	A	B	B	A	B	B	B	B	A	B	B	B	A
AX-94735141	2D	53.7	B	B	A	A	A	A	H	B	B	B	B	A	B	A	H	B	A	B	A	B	B	A	B	B	A	H	B	B	H	A	B	B	A	B	A	B	B	A	B	B	H	B	A	B	B	B	A
AX-94982994	2D	54.2	B	B	A	A	A	A	H	B	B	B	B	A	B	A	H	B	A	B	A	B	B	A	B	B	A	H	B	B	H	A	B	B	A	B	A	B	B	A	B	B	H	B	A	B	B	B	A
AX-94996973	2D	54.6	B	B	A	A	A	A	H	B	B	B	B	A	B	A	H	B	A	B	A	B	B	A	B	B	A	H	B	B	H	A	B	B	A	B	A	B	B	A	B	B	H	B	A	B	B	B	A
AX-94806968	2D	55.1	B	B	A	A	A	A	H	B	B	B	B	A	B	A	H	B	A	B	A	B	B	A	B	B	A	H	B	B	H	A	B	B	A	B	A	B	B	A	B	B	H	B	A	B	B	B	A
AX-94786006	2D	55.6	B	B	A	A	A	A	H	B	B	B	B	A	B	A	H	B	A	B	A	B	B	A	B	B	A	H	B	B	H	A	B	B	A	B	A	B	B	A	B	B	H	B	A	B	B	B	A
AX-95091574	2D	56	B	B	A	A	A	A	H	B	B	B	B	A	B	A	H	B	A	B	A	B	B	A	B	B	A	H	B	B	H	A	B	B	A	B	A	B	B	A	B	B	H	B	A	B	B	B	A
AX-94823670	2D	56.5	-	B	A	A	A	A	H	B	B	B	B	A	B	A	H	B	A	B	A	B	B	A	B	B	A	H	B	-	H	A	B	B	A	B	A	B	B	A	B	B	H	B	A	B	B	B	A
AX-94853678	2D	57.2	-	-	A	A	A	A	H	B	B	B	B	A	B	A	H	-	A	B	A	B	B	A	B	B	A	H	B	B	H	A	B	B	A	B	A	B	B	A	B	-	H	B	A	B	B	B	A
AX-94732478	2D	58	H	B	A	A	A	A	H	-	-	B	B	A	B	A	H	H	A	B	A	B	H	A	B	-	A	H	B	B	H	A	B	-	A	-	A	B	B	A	B	B	H	B	A	B	B	B	A
AX-94681458	2D	58.7	-	-	A	A	A	A	H	B	B	B	B	A	B	A	H	-	A	B	A	B	B	A	B	-	A	H	B	B	H	A	B	B	A	-	A	B	-	A	-	B	H	B	A	-	-	-	A
AX-94477489	2D	59.1	B	B	A	A	A	A	H	B	-	B	B	A	B	A	H	B	A	B	A	-	B	A	B	B	A	H	B	B	H	A	B	B	A	B	A	B	B	A	B	B	H	B	A	-	H	B	A
AX-94416935	2D	59.3	B	B	A	A	A	A	H	B	B	B	B	A	B	A	H	B	A	B	A	B	B	A	B	B	A	H	B	B	H	A	B	B	A	B	A	B	B	A	B	B	-	B	A	B	-	B	A
AX-94572551	2D	59.3	B	B	A	A	A	A	H	B	B	B	B	A	B	A	-	B	A	B	A	B	B	A	B	B	A	H	B	B	H	A	B	B	A	B	A	B	B	A	B	B	H	B	A	B	B	B	A
AX-94569991	2D	59.5	B	B	A	A	A	A	-	B	B	B	B	A	B	A	H	B	A	B	A	B	B	A	B	B	A	H	B	B	H	A	B	B	A	B	A	B	B	-	B	B	B	B	A	B	B	B	A
AX-95096995	2D	59.7	B	B	A	A	A	A	H	B	B	B	B	A	B	A	H	B	A	B	A	B	B	A	B	B	A	H	B	B	H	A	B	B	A	B	A	B	B	A	B	B	-	B	A	B	B	B	A
AX-94981340	2D	59.9	B	B	A	A	A	A	-	B	B	B	B	A	B	A	H	B	A	B	A	B	B	A	B	B	A	H	B	B	B	A	B	B	A	B	A	B	B	A	B	B	H	B	A	B	B	B	A
AX-95017520	2D	60.5	B	B	A	A	A	A	B	B	B	B	B	A	B	A	B	B	A	B	A	B	B	A	B	B	A	B	B	B	B	A	B	B	A	B	A	B	B	A	B	B	B	B	A	B	B	B	A
AX-94885078	2D	60.7	B	B	A	A	A	A	H	B	B	B	B	A	B	A	H	B	A	B	A	-	-	A	B	B	A	H	B	-	-	A	B	B	A	B	A	-	B	A	B	B	B	B	A	B	B	-	A
AX-95630863	2D	61.1	B	B	A	A	A	A	-	B	B	B	B	A	B	A	-	B	A	B	A	B	B	A	B	B	A	H	B	B	H	A	-	-	A	B	A	B	B	A	B	B	H	B	A	-	B	B	A
AX-94574950	2D	61.3	B	B	A	A	A	A	H	H	B	B	B	A	B	A	A	B	A	B	A	B	B	A	B	B	A	-	B	B	-	A	B	B	A	B	A	B	B	A	B	B	-	B	A	B	B	B	A
AX-94946876	2D	61.3	B	B	A	A	A	A	A	B	B	B	B	A	B	A	-	B	A	B	A	B	B	A	B	B	A	A	B	B	H	A	B	B	A	B	A	B	B	A	B	B	A	B	A	B	B	B	A
AX-94948677	2D	61.3	B	B	A	A	A	A	-	B	-	B	-	A	B	A	H	-	A	-	A	B	B	A	-	-	A	H	B	B	H	A	B	-	A	B	A	B	B	A	-	B	H	B	A	B	-	B	A
AX-95142803	2D	61.5	B	B	A	A	A	A	H	H	B	B	B	A	B	A	-	B	A	B	A	B	B	A	B	B	A	-	B	B	H	A	B	B	A	-	A	B	B	A	B	B	H	B	A	B	B	B	A
AX-94960708	2D	62.2	B	B	A	A	A	A	A	B	B	B	B	A	B	A	A	-	A	B	A	B	B	A	B	B	A	H	B	B	H	A	B	B	A	-	A	B	B	A	B	B	-	B	A	B	H	B	A
AX-94584473	2D	63	B	H	A	A	A	A	A	B	-	B	B	A	B	A	H	B	A	-	A	B	B	A	B	B	A	A	-	-	H	A	B	B	A	-	A	B	-	A	B	B	-	-	A	-	-	B	A
AX-94552768	2D	63.9	B	-	A	A	A	A	-	B	B	B	H	A	B	A	H	B	A	B	A	B	B	A	B	B	A	H	-	B	H	A	B	B	A	-	A	B	B	A	B	B	H	B	A	B	B	-	A
AX-95190948	2D	64.8	B	B	A	A	A	A	H	-	B	B	B	A	B	A	-	B	A	-	A	B	B	A	-	B	A	-	-	B	H	A	B	B	A	-	A	B	B	A	B	B	H	-	A	B	B	B	A
AX-94723353	2D	65.6	B	B	A	A	A	A	H	B	B	B	-	A	B	A	A	B	A	B	A	B	B	A	B	B	A	H	B	B	H	A	B	B	A	B	A	B	B	A	B	H	A	B	A	B	-	B	A
AX-94456678	2D	66.2	H	-	A	A	A	A	A	-	B	B	B	A	-	A	-	-	A	B	A	B	B	A	B	B	A	H	B	B	H	A	B	B	A	B	A	B	B	A	B	-	A	B	A	B	B	B	A
AX-94971275	2D	66.9	H	H	A	A	A	A	A	A	B	B	B	A	B	A	H	H	A	B	A	B	B	A	B	-	A	H	B	B	H	A	B	-	A	B	A	B	B	A	B	B	H	B	A	B	B	B	A
AX-94503159	2D	67.6	B	B	A	A	A	A	-	B	B	B	B	A	B	A	-	B	A	B	A	B	B	A	B	B	A	H	B	B	H	A	B	B	A	B	A	B	B	A	B	B	-	B	-	B	B	B	A
AX-94766435	2D	67.9	B	B	A	A	A	A	H	B	B	B	B	A	B	A	H	B	A	B	A	B	B	A	B	B	A	H	B	B	H	A	B	B	A	B	A	B	B	A	B	B	H	B	A	B	B	B	A
AX-94799671	2D	68.2	B	B	A	A	A	A	-	B	B	B	B	A	B	A	H	B	A	B	A	B	B	A	B	B	A	H	B	B	-	A	B	B	A	B	A	B	B	A	B	B	A	B	A	B	B	B	A
AX-94843839	2D	68.4	B	B	A	A	A	A	H	B	B	B	B	A	B	A	H	B	A	B	A	B	B	A	B	B	A	H	B	B	H	A	B	B	A	B	A	B	B	A	B	-	H	B	A	B	B	B	A
AX-94473431	2D	68.6	B	B	A	A	A	A	A	B	B	B	B	A	B	A	H	B	A	B	A	B	B	A	B	B	A	H	B	B	-	A	B	B	A	B	A	B	B	A	B	B	H	B	A	B	B	B	A
AX-95145445	2D	68.7	B	B	A	A	A	A	-	B	B	B	B	A	B	A	-	B	A	B	A	B	B	A	B	B	A	-	B	B	A	A	B	B	A	B	A	B	B	A	B	B	A	B	A	B	B	B	A
AX-95136829	2D	68.8	B	B	A	A	A	A	A	B	-	B	B	A	B	A	A	B	A	B	A	B	B	A	B	B	A	-	B	B	A	A	B	B	A	B	A	B	B	A	B	B	H	B	A	B	B	B	A
AX-94487982	2D	69	B	B	A	A	A	A	H	B	B	B	B	A	B	A	A	B	A	B	A	B	B	A	B	B	A	A	B	B	A	A	B	B	A	B	A	B	B	A	B	B	H	B	A	B	B	B	A
AX-94525577	2D	69	B	B	A	A	A	A	H	B	B	B	B	A	B	A	A	B	A	B	A	B	B	A	B	B	A	-	B	B	-	A	B	B	A	B	A	B	B	A	B	B	-	B	A	B	B	B	A
AX-94887553	2D	69	B	B	A	A	A	A	A	B	B	B	B	A	B	A	A	B	A	B	A	B	B	A	B	B	A	A	B	B	A	A	B	B	A	B	A	B	B	A	B	B	A	B	A	B	B	B	A
AX-95179520	2D	69	B	B	A	A	A	A	A	B	B	B	B	A	B	A	A	B	A	B	A	B	B	A	B	B	A	A	B	B	A	A	B	B	A	B	A	B	B	A	B	B	A	B	A	B	B	B	A
AX-95197137	2D	69	B	B	A	A	A	A	A	B	B	B	B	A	B	A	A	B	A	B	A	B	B	A	B	B	A	A	B	B	A	A	B	B	A	-	A	B	B	A	B	B	A	B	A	B	B	B	A
AX-95214920	2D	69	B	B	A	A	A	A	A	B	B	B	B	A	B	A	A	B	A	B	A	B	B	A	B	B	A	A	B	B	A	A	B	B	A	B	A	B	B	A	B	B	A	B	A	B	B	B	A
AX-95018936	2D	69.5	B	B	A	A	A	A	H	-	B	B	B	A	B	A	-	B	A	B	A	B	B	A	B	B	A	H	-	B	-	A	B	B	A	B	A	-	B	A	B	B	A	B	A	B	B	-	A
AX-94422387	2D	69.8	B	B	A	A	A	A	A	B	B	B	B	A	B	A	H	B	A	B	A	B	B	A	B	B	A	A	B	B	A	A	B	B	A	B	A	B	B	A	B	B	-	B	A	B	B	B	A
AX-94998421	2D	69.8	B	B	A	A	A	A	A	B	B	B	B	A	B	A	-	B	A	B	A	B	B	A	B	B	A	A	B	B	A	A	B	B	A	B	A	B	B	A	B	B	-	B	A	B	B	B	A
AX-95003296	2D	69.8	B	B	A	A	A	A	-	B	B	B	B	A	B	A	A	B	A	B	A	B	B	A	B	B	A	H	B	B	-	A	B	B	A	B	A	B	B	A	B	B	A	B	A	B	B	B	A
AX-95174041	2D	69.8	B	B	A	A	A	A	H	B	B	B	B	A	B	A	-	B	A	B	A	B	B	A	B	B	-	H	B	B	A	A	B	B	-	B	A	B	B	A	B	B	-	B	A	B	B	B	A
AX-95216538	2D	69.8	B	B	A	A	A	A	A	B	B	B	B	A	B	A	-	B	A	B	A	B	B	A	B	B	A	-	B	B	-	A	B	B	A	B	A	B	B	A	B	B	A	B	A	B	B	B	A
AX-94589173	2D	69.9	B	B	A	A	A	A	-	B	B	B	B	A	B	A	-	B	A	B	A	B	B	A	B	B	A	H	B	B	A	A	B	B	A	B	A	B	B	A	B	B	H	B	A	B	B	B	A
AX-94831668	2D	70.2	B	B	A	A	A	A	H	B	B	B	B	A	B	A	H	B	A	B	A	B	B	A	B	B	A	H	B	B	A	A	B	B	A	B	A	B	B	A	B	B	H	B	A	B	B	B	A
AX-94584309	2D	70.5	B	B	A	A	A	A	-	H	B	B	B	A	B	A	H	B	A	B	A	B	B	A	B	B	A	H	B	B	-	A	B	B	A	B	A	B	B	A	B	B	H	B	A	B	B	B	A
AX-95012154	2D	70.8	B	B	A	A	A	A	H	-	B	B	B	A	B	A	-	B	-	B	A	B	B	A	B	B	A	H	B	B	H	A	B	B	A	B	A	B	B	A	B	B	H	B	A	B	B	B	A
AX-95147357	2D	71.1	B	B	A	A	A	A	H	B	B	B	B	A	B	-	H	B	A	B	A	B	B	A	B	B	A	H	B	B	H	A	B	B	A	B	A	B	B	A	B	B	H	B	A	B	B	B	A
AX-94906008	2D	71.5	B	B	A	A	A	A	H	B	B	B	B	A	B	A	-	B	A	B	A	B	B	A	B	-	A	H	-	B	H	A	B	B	A	B	A	-	B	A	B	-	H	-	A	B	B	B	A
AX-95632644	2D	72	B	B	A	A	A	A	H	B	B	B	B	A	B	A	H	B	A	B	A	B	B	A	B	B	A	H	B	B	H	A	B	B	A	B	A	B	B	A	B	B	H	H	A	B	B	B	A
AX-94451264	2D	72.4	B	B	A	A	A	A	-	B	B	B	B	A	B	A	H	B	A	B	A	B	B	A	B	B	A	H	B	B	H	A	B	B	A	B	A	B	B	A	B	B	-	B	A	B	B	B	A
AX-94922514	2D	72.7	B	B	A	A	A	A	H	B	B	-	B	A	B	A	H	B	A	B	A	B	B	A	B	B	A	H	B	B	H	A	B	B	A	B	A	B	B	A	B	B	H	B	A	B	B	B	A
AX-95025579	2D	73.1	B	B	A	A	A	A	H	B	B	B	B	A	B	A	H	B	A	B	A	B	B	A	B	B	A	H	B	B	H	A	B	B	A	B	A	B	B	A	B	B	H	B	A	B	B	B	A
AX-95206757	2D	73.2	B	B	A	A	A	A	-	B	B	B	B	A	B	A	H	B	A	B	A	B	B	A	B	B	A	H	B	B	-	A	B	B	A	B	-	B	B	A	B	B	H	B	A	B	B	B	A
AX-94400211	2D	73.4	B	B	A	A	A	A	A	B	B	B	B	A	B	A	H	B	A	B	A	B	B	A	B	B	A	H	B	B	H	A	B	B	A	B	A	B	B	A	B	B	H	B	A	B	B	B	A
AX-94950151	2D	73.6	B	B	A	A	A	A	H	B	B	B	B	A	B	A	H	B	A	B	A	B	B	A	B	B	A	H	B	B	H	A	B	B	A	B	A	B	B	A	B	B	-	B	A	B	B	B	A
AX-95083444	2D	73.9	B	B	A	A	A	A	H	B	-	B	B	A	B	A	-	B	A	-	A	B	B	A	B	-	A	-	B	B	-	A	B	B	A	-	A	H	B	A	B	B	H	B	A	-	B	B	A
AX-94502228	2D	74.2	B	B	A	A	A	A	-	B	B	B	B	A	B	A	-	B	A	B	A	B	B	A	B	B	A	H	B	B	H	A	B	B	A	B	-	B	B	A	B	B	-	B	A	B	B	B	A
AX-94785252	2D	74.2	B	B	A	A	A	A	-	B	B	B	B	A	B	A	A	B	A	B	A	B	B	A	B	B	A	H	B	B	H	A	B	B	A	B	A	B	B	A	B	B	H	B	A	B	B	B	A
AX-94472084	2D	74.5	B	B	A	A	A	A	H	B	B	B	B	A	B	A	H	B	A	B	A	B	B	A	B	B	A	H	B	B	H	A	B	B	A	B	A	B	B	A	B	B	H	B	A	B	B	B	A
AX-94962360	2D	75	B	B	A	A	A	A	H	B	-	B	B	A	B	A	-	B	A	B	A	B	B	A	B	B	A	H	B	B	H	A	B	B	A	B	A	B	B	A	B	B	-	B	A	B	B	B	A
AX-94492566	2D	75.5	B	B	A	A	A	H	H	B	B	B	B	A	B	A	H	B	A	B	A	B	B	A	B	B	A	H	B	B	H	A	B	B	A	B	A	B	B	A	B	B	H	B	A	B	B	B	A
AX-94425305	2D	75.7	B	B	A	A	A	A	H	B	B	B	B	A	B	A	-	B	A	B	A	B	B	A	B	B	A	-	B	B	-	A	B	B	A	B	A	B	B	A	B	B	H	B	A	B	B	B	A
AX-94676800	2D	75.7	B	B	A	A	A	-	-	B	B	B	B	A	B	A	B	B	A	B	A	B	B	A	B	B	A	-	B	B	H	A	B	B	A	B	A	B	B	A	B	B	-	B	A	B	B	B	A
AX-95160829	2D	75.7	B	B	A	A	A	A	-	B	B	B	B	A	B	A	H	B	A	B	A	B	B	A	B	B	A	H	B	B	H	A	B	B	A	B	A	B	B	A	B	B	-	B	A	B	B	B	A
AX-94822747	2D	75.9	B	B	A	A	A	A	-	B	B	B	B	A	B	A	H	B	A	B	A	B	B	A	B	B	-	H	B	B	H	A	B	B	A	B	A	B	B	A	B	B	H	B	A	B	B	B	A
AX-95254658	2D	76.3	B	B	A	A	A	A	H	B	B	B	B	A	B	A	-	B	A	B	A	B	B	A	B	B	A	H	B	B	H	A	B	B	A	B	A	B	B	A	B	B	H	B	A	B	B	B	A
AX-94390689	2D	76.7	B	B	A	A	A	A	H	B	B	B	B	A	B	A	H	B	A	B	A	B	B	A	B	B	A	H	B	B	H	A	B	B	A	B	A	B	B	A	B	B	H	B	A	B	B	B	A
AX-95148027	2D	77	B	B	A	A	A	A	A	B	B	B	B	A	B	A	H	B	A	B	A	B	B	A	B	B	A	H	B	B	-	A	B	B	A	B	A	B	B	A	B	B	H	B	A	B	B	B	A
AX-94533595	2D	77	B	B	A	A	A	A	-	B	B	B	B	A	B	A	H	B	A	B	A	B	B	A	B	B	A	H	B	B	A	A	B	B	A	B	A	B	B	A	B	B	H	B	A	B	B	B	A
AX-94662715	2D	77.2	B	B	A	A	A	A	-	B	B	B	B	A	B	A	H	-	A	B	A	B	B	A	B	B	A	H	B	B	-	A	B	B	-	B	A	B	B	A	B	B	H	B	A	H	B	B	A
AX-94828257	2D	77.5	B	B	A	A	A	A	A	-	-	B	B	A	B	A	H	B	A	B	A	B	B	A	B	B	A	H	B	B	H	A	B	B	A	B	A	B	B	A	B	B	H	B	A	B	B	B	A
AX-94829391	2D	77.8	B	B	A	A	A	A	H	B	B	B	B	A	B	A	-	B	A	B	A	B	B	A	B	B	A	A	B	B	-	A	B	B	A	B	A	B	B	A	B	B	-	B	A	B	B	B	A
AX-94985334	2D	78.4	B	-	A	A	A	A	-	B	-	-	B	A	B	A	A	B	A	B	A	B	B	A	-	B	-	H	B	B	A	A	B	B	A	B	A	B	B	A	B	-	H	B	H	B	B	B	A
AX-94932434	2D	79.4	B	B	A	A	A	A	H	B	B	B	B	A	B	A	-	B	A	B	A	B	B	A	B	B	A	H	B	B	A	A	B	-	A	B	-	B	B	A	B	-	H	B	A	B	B	B	A
AX-94638243	2D	80.3	H	B	A	A	A	A	A	B	-	B	B	A	-	A	A	B	A	H	A	-	B	A	B	B	A	A	B	-	-	A	B	B	A	B	A	B	-	A	B	B	-	B	A	B	B	B	A
AX-94538798	2D	81.3	B	B	A	A	A	A	A	B	B	B	-	A	-	A	A	B	A	B	A	-	H	A	B	B	A	H	B	B	-	A	B	B	A	B	A	B	B	A	-	B	H	B	A	B	B	B	A
AX-95104360	2D	86	B	B	B	A	A	A	B	B	B	B	B	A	B	A	A	A	A	B	A	A	A	A	B	A	A	H	H	B	A	A	B	A	A	H	B	A	A	A	H	A	A	B	A	H	B	B	A
AX-94572349	2D	90.4	B	B	A	A	A	A	A	B	B	B	B	A	B	A	A	B	A	B	A	B	B	A	B	B	A	A	B	B	A	A	B	B	A	B	A	B	B	A	B	B	A	-	A	B	B	B	A
AX-94935650	2D	90.4	B	B	A	A	A	A	A	B	B	B	B	A	B	A	A	B	A	B	A	B	B	A	B	-	A	H	B	B	-	A	B	B	A	B	A	B	B	A	B	B	A	B	A	B	B	B	A
AX-95253029	2D	90.7	B	B	A	A	A	A	A	H	B	-	-	A	B	A	A	B	A	-	A	B	H	A	B	B	A	A	B	B	A	A	B	B	A	-	A	B	-	A	B	B	A	H	A	B	B	H	A
AX-95248411	2D	91.7	B	B	A	A	A	A	A	B	B	B	B	A	B	A	-	B	A	B	A	B	B	A	B	B	A	A	B	B	A	A	B	B	B	B	A	B	B	A	B	B	A	B	A	B	B	B	A
AX-94531317	2D	94.5	-	B	A	A	A	A	A	B	B	B	B	-	B	A	B	B	B	B	B	B	B	A	B	B	A	B	A	-	B	A	B	B	B	B	A	-	-	A	B	-	A	A	A	B	B	B	A
AX-95252258	2D	94.5	-	B	A	A	A	A	A	B	B	B	B	A	B	A	B	B	B	B	B	B	B	A	B	B	A	B	A	B	B	-	B	B	B	B	A	H	H	A	B	H	A	A	A	B	B	B	A
AX-94719722	2D	94.9	A	B	A	A	-	A	A	B	B	-	B	H	B	A	B	-	-	B	B	B	B	A	B	B	A	B	A	B	B	A	B	-	B	B	A	H	H	A	B	A	A	A	A	B	B	B	A
AX-94616687	2D	95.2	-	B	A	A	-	A	H	B	B	B	B	-	B	A	B	B	B	B	B	B	B	A	B	B	A	B	A	B	B	A	B	B	B	B	A	A	-	A	B	A	A	A	A	B	B	B	A
AX-94385812	2D	95.4	A	B	A	A	A	A	A	B	B	B	B	A	B	A	B	B	B	B	B	B	B	A	B	B	A	B	A	B	B	A	B	B	B	B	A	A	A	A	B	A	A	A	A	B	B	B	A
AX-94517735	2D	95.4	A	B	A	A	A	A	-	B	B	B	B	A	B	A	B	B	B	B	B	B	B	A	B	B	A	B	A	B	B	A	B	B	B	B	A	A	A	A	B	A	A	A	A	B	B	B	A
AX-94608909	2D	95.4	-	B	A	A	-	A	A	B	B	B	B	A	B	A	B	B	B	B	B	B	B	A	B	B	A	B	A	B	B	A	B	B	B	B	A	A	A	A	B	A	A	A	A	B	H	B	H
AX-94701809	2D	95.4	A	B	A	A	-	A	-	B	B	B	B	-	B	A	B	B	-	B	B	B	B	A	B	B	A	B	A	B	B	A	B	B	B	B	A	-	A	A	B	H	A	A	A	B	B	B	-
AX-94784430	2D	95.4	A	B	A	A	A	A	A	B	B	B	B	A	B	A	B	B	B	B	B	B	B	A	B	B	A	B	A	B	B	A	B	B	B	B	A	A	A	A	B	A	A	A	A	B	B	B	A
AX-95233909	2D	95.4	A	B	A	A	-	A	A	B	B	B	B	A	B	A	B	B	B	B	B	B	B	A	B	B	A	B	A	B	B	A	B	B	B	B	A	A	A	A	B	A	A	A	A	B	B	B	A
AX-94886282	2D	95.8	H	B	A	A	H	A	-	B	B	B	B	-	B	A	B	B	B	B	B	B	B	A	B	B	A	B	A	B	B	A	B	B	B	B	A	H	A	A	B	A	A	A	A	B	-	B	-
AX-94659739	2D	95.9	H	B	A	A	-	A	-	B	B	B	B	H	B	A	B	B	B	B	B	B	B	A	B	B	A	B	A	B	B	A	B	B	B	B	A	-	H	A	B	-	A	-	A	B	B	B	H
AX-94921635	2D	96	H	B	A	A	-	A	A	B	B	B	B	-	B	A	B	B	B	B	B	B	B	A	B	B	A	B	A	B	B	A	B	B	B	B	-	H	-	A	B	-	A	A	A	B	B	B	-
AX-94770677	2D	96.3	-	B	A	A	-	A	A	B	B	B	B	-	B	A	B	B	B	B	B	B	B	A	B	B	A	B	A	B	B	A	B	B	B	B	A	H	H	A	B	H	A	A	H	B	B	B	-
AX-94496067	2D	96.7	H	B	A	A	-	A	H	B	B	B	B	H	B	A	B	B	B	B	B	B	B	A	B	B	A	B	A	B	B	A	B	B	B	B	A	H	H	A	B	H	A	-	-	B	B	B	H
AX-95125135	2D	97.3	H	B	A	A	A	A	-	B	B	B	B	H	B	A	B	B	B	B	B	B	B	A	B	B	A	B	A	B	B	A	B	B	B	B	A	-	H	A	B	H	A	A	A	B	B	B	H
AX-94389356	2D	97.5	H	B	A	A	H	A	H	B	B	B	B	-	B	A	B	B	B	B	B	B	B	A	B	B	A	B	A	B	B	A	B	B	B	B	A	H	-	A	B	-	A	A	A	B	B	B	H
AX-94470237	2D	98	H	B	A	A	H	A	H	B	B	B	B	H	B	A	B	B	B	B	B	B	B	A	B	B	A	B	A	B	B	A	B	B	B	B	A	H	H	A	B	H	A	A	A	B	B	B	H
AX-94772717	2D	98.5	A	B	A	A	H	A	-	B	B	B	B	H	B	A	B	B	B	B	B	B	B	A	B	B	A	B	A	B	B	A	B	B	B	B	A	-	H	A	B	-	A	A	A	B	B	B	H
AX-94549419	2D	98.9	H	B	A	A	H	A	H	B	B	B	B	H	B	A	B	B	B	B	B	B	B	A	B	B	A	B	A	B	B	A	B	B	B	B	A	H	H	A	B	H	A	A	A	B	B	B	H
AX-94734263	2D	99.5	H	B	A	A	H	A	H	B	B	B	B	H	B	A	B	B	B	B	B	B	B	A	B	B	A	B	A	B	B	A	B	B	B	B	A	A	H	A	B	-	A	A	A	B	B	B	H
AX-94495919	2D	100.1	H	B	A	A	H	A	H	B	B	B	B	H	B	A	B	B	B	B	B	B	B	A	B	B	A	B	A	B	B	A	B	B	B	B	A	H	-	A	B	-	A	A	A	B	B	B	H
AX-95183899	2D	100.7	H	B	A	A	H	A	-	-	-	B	B	H	H	A	B	B	B	B	B	B	B	A	B	B	A	B	A	B	B	A	B	B	B	B	A	H	H	A	B	H	A	A	A	B	B	B	H
AX-95094059	2D	101.4	-	B	A	A	H	A	H	-	B	B	B	H	B	A	B	B	B	B	B	B	B	A	B	B	A	B	A	B	B	A	B	B	B	B	A	H	H	A	B	A	A	A	A	B	B	B	H
AX-94720930	2D	102.1	H	B	A	A	-	A	H	B	H	B	B	H	B	A	B	B	B	B	B	B	B	A	B	B	A	B	A	B	B	A	B	B	B	B	A	H	H	A	B	H	A	A	A	B	B	B	H
AX-95007438	2D	102.8	H	-	A	A	H	A	H	B	-	B	B	H	B	A	B	B	B	B	B	-	B	A	B	B	A	B	A	B	B	A	B	B	B	B	A	H	H	A	B	H	A	A	A	B	B	B	H
AX-94860863	2D	103.2	H	B	A	A	H	A	-	-	B	B	B	H	B	A	B	B	B	B	B	B	B	A	B	B	A	B	A	B	H	A	B	B	B	B	-	H	H	-	-	-	A	A	A	B	B	B	H
AX-95247841	2D	103.4	H	-	A	A	A	A	A	B	B	B	B	-	B	A	B	B	B	-	B	B	B	A	B	B	A	B	A	B	B	A	B	B	B	B	A	-	H	A	B	H	A	A	A	B	B	B	H
AX-95181171	2D	103.6	H	B	A	A	-	A	-	B	B	B	B	-	B	A	B	B	B	B	B	B	B	A	B	B	A	B	A	B	B	A	B	B	B	B	A	A	A	A	B	-	A	A	A	B	B	B	H
AX-94456805	2D	104	H	B	A	A	H	A	H	B	B	B	B	H	B	A	B	B	B	B	B	B	B	A	B	B	A	B	A	B	B	A	B	B	B	B	A	H	H	A	B	-	A	A	A	B	B	B	H
AX-94494699	2D	104.4	-	B	A	A	-	A	H	B	B	B	B	-	B	A	B	B	B	B	B	B	B	A	B	B	A	B	A	B	B	A	B	B	B	B	A	H	H	A	B	A	A	A	A	-	B	B	H
AX-94951489	2D	105.2	-	B	A	A	H	A	H	B	B	B	B	H	-	A	-	B	B	B	B	-	B	H	-	-	A	B	A	B	B	A	B	-	B	-	A	H	H	A	B	A	A	A	-	H	B	B	H
AX-94401785	2D	105.9	H	B	A	A	H	A	H	B	B	B	B	-	B	A	B	B	B	B	B	B	B	A	B	B	A	B	A	B	B	A	B	B	B	B	A	H	H	A	B	-	A	A	A	B	B	B	H
AX-95000975	2D	106.4	-	B	A	A	B	A	-	B	B	B	B	B	B	A	B	B	B	B	B	B	B	A	B	B	A	B	A	B	B	A	B	B	B	B	A	H	-	A	B	B	-	A	A	B	B	B	H
AX-94780004	2D	107.2	H	B	A	A	B	-	H	H	B	B	B	H	B	A	B	B	B	B	B	B	B	A	B	B	A	B	A	B	B	A	B	B	B	B	A	H	H	A	B	H	A	A	A	-	B	B	H
AX-95010230	2D	107.7	-	B	A	A	-	A	A	B	B	B	B	H	B	A	B	B	B	B	B	B	B	A	B	B	A	B	A	B	B	A	B	B	B	B	A	-	H	A	B	H	A	A	A	B	B	B	H
AX-94488064	2D	108	H	B	A	A	H	A	-	B	B	B	-	H	B	A	-	B	B	B	B	B	B	A	B	B	A	-	A	B	B	A	B	B	B	B	A	H	H	A	B	H	A	A	A	B	-	B	H
AX-94455930	2D	108.4	-	B	A	A	A	A	H	B	B	B	B	H	B	A	B	B	B	B	B	B	B	A	B	B	A	B	A	B	B	A	B	B	B	B	A	H	H	A	B	H	A	A	A	B	B	B	A
AX-94850234	2D	108.6	H	B	A	A	H	A	H	B	B	B	B	H	B	A	B	B	B	B	B	B	B	A	B	B	A	B	A	B	B	A	B	B	B	B	A	H	H	A	B	-	A	A	A	B	B	B	-
AX-94527365	2D	109.5	-	B	A	A	H	A	-	B	B	B	B	H	B	A	-	B	B	B	B	-	B	A	B	B	A	B	A	B	B	A	B	B	A	H	A	A	H	A	B	B	A	A	A	B	B	B	-
AX-95169570	2D	110.4	H	B	A	A	H	A	H	B	B	B	B	H	B	A	B	B	B	B	B	B	B	A	B	B	A	B	A	B	B	A	B	B	B	B	A	A	H	A	B	H	A	A	A	B	B	B	H
AX-94654446	2D	111.2	H	B	A	A	H	A	H	B	B	B	B	H	B	A	B	B	B	B	B	B	B	A	B	B	A	B	A	B	B	A	B	B	B	B	A	-	H	A	B	H	A	A	A	B	B	B	H
AX-94465810	2D	111.9	H	B	A	A	H	A	H	B	B	B	B	H	B	A	B	B	B	B	B	B	B	A	B	B	A	B	A	B	B	A	B	B	B	B	A	H	H	A	B	H	A	A	A	B	B	B	H
AX-94816080	2D	112.6	H	B	A	A	H	A	H	B	B	B	B	H	B	A	B	B	B	B	B	B	B	A	B	B	A	B	A	B	B	A	B	B	B	B	A	H	H	A	B	H	A	A	A	B	B	B	H
AX-94597260	2D	113	H	B	A	A	-	A	-	B	B	B	B	H	B	A	B	B	B	B	B	B	B	A	B	B	A	B	A	B	B	A	B	B	B	B	A	H	H	A	B	H	A	A	A	B	B	B	H
AX-94559691	2D	113.4	H	B	A	A	H	A	H	B	B	B	B	H	B	A	B	B	B	B	B	B	B	A	B	B	A	B	A	B	B	A	B	B	B	B	A	H	H	A	B	-	A	A	A	B	B	B	H
AX-94975261	2D	114	H	B	A	A	H	A	H	B	B	B	B	H	B	A	B	B	B	B	B	B	B	A	B	B	A	B	A	B	B	A	B	B	B	B	A	H	H	A	B	H	A	A	A	B	B	B	H
AX-94677709	2D	114.7	H	B	A	A	H	A	H	B	B	B	B	H	B	A	B	B	B	B	B	B	B	A	B	B	A	B	A	B	B	A	B	B	B	B	A	H	H	A	B	H	A	A	A	B	B	B	H
AX-94652878	2D	115.3	-	B	A	A	H	A	H	B	B	B	B	H	B	A	B	B	B	B	B	B	B	A	B	B	A	B	A	B	B	A	B	B	B	B	A	H	H	A	B	H	A	A	A	B	B	B	H
AX-94908332	2D	115.8	A	B	A	A	A	A	A	B	B	B	B	H	B	A	B	B	B	B	B	B	B	A	B	B	A	B	A	B	B	A	B	B	B	B	A	H	H	A	B	H	A	A	A	B	B	B	H
AX-95124555	2D	116.8	H	-	-	A	H	A	A	B	-	B	B	H	B	A	B	B	B	B	B	-	B	A	-	B	-	B	A	B	B	A	B	B	B	-	H	H	H	A	-	H	A	A	A	H	-	B	-
AX-94417941	3A	0	A	B	A	B	H	H	B	A	B	B	B	B	B	B	A	B	B	A	A	B	A	H	H	A	A	A	B	A	A	B	A	A	A	A	B	H	A	B	A	A	B	A	B	A	B	B	H
AX-94746338	3A	0.4	A	B	A	B	H	H	B	A	B	B	B	B	B	B	A	B	B	A	A	B	A	-	-	A	A	A	B	A	A	B	A	A	A	A	B	H	A	B	A	A	B	A	B	A	B	B	-
AX-94690836	3A	0.6	A	B	A	B	-	H	B	A	B	B	B	B	B	B	A	B	-	A	A	-	A	H	H	A	A	A	B	A	A	B	A	A	A	A	-	H	A	-	A	A	B	A	B	A	B	B	-
AX-94644333	3A	1.8	A	B	A	B	-	H	B	A	B	B	B	B	B	B	A	B	B	A	A	B	A	H	H	A	A	A	B	A	A	B	A	A	A	A	B	-	B	B	A	A	B	A	A	A	B	B	-
AX-94633808	3A	2.8	A	B	A	B	H	H	B	A	B	B	B	B	B	B	A	B	B	A	A	B	A	H	H	A	A	A	B	A	A	B	A	A	A	A	B	H	B	B	A	H	B	A	A	A	A	B	H
AX-94685548	3A	3.3	A	B	A	B	H	H	B	A	B	B	B	B	B	B	A	B	B	A	A	B	A	H	H	A	A	A	B	A	A	B	A	A	A	A	B	H	B	B	A	H	B	A	A	A	A	B	H
AX-94652687	3A	3.8	A	B	A	B	H	H	B	A	B	B	B	B	B	B	A	B	B	A	A	B	A	H	H	A	A	A	B	A	A	B	A	A	A	A	B	H	B	B	A	H	B	A	A	A	A	B	H
AX-95089383	3A	4.3	A	B	A	B	H	H	B	A	B	B	B	B	B	B	A	B	B	A	A	B	A	H	H	A	A	A	B	A	A	B	A	A	A	A	B	H	B	B	A	H	B	A	A	A	A	B	H
AX-94407535	3A	4.7	A	B	A	B	H	H	B	A	B	B	B	B	B	B	A	B	B	A	A	B	A	H	H	A	A	-	B	A	A	B	A	A	A	A	B	H	B	B	A	H	B	-	-	A	A	B	-
AX-94877195	3A	5.2	A	B	A	B	-	H	B	A	B	B	B	B	B	B	A	B	-	A	A	B	A	-	H	A	A	A	B	A	A	B	A	A	A	A	B	H	B	B	A	H	-	A	A	A	A	B	H
AX-95024816	3A	7.6	A	A	A	H	A	H	B	A	B	B	B	H	B	B	A	B	A	B	A	B	A	H	-	A	A	H	B	A	H	A	A	A	A	A	A	B	B	B	A	H	A	A	A	A	A	B	H
AX-94524087	3A	8.2	A	A	A	H	A	H	B	A	B	B	B	H	B	B	A	B	A	B	A	B	A	H	H	A	A	B	B	A	H	A	A	A	A	A	A	B	B	B	A	H	A	A	A	A	A	B	H
AX-94697767	3A	9.5	A	A	A	H	A	B	B	A	H	B	B	-	B	H	-	H	A	B	A	B	A	H	H	A	A	H	B	A	H	A	A	A	A	A	A	B	B	B	A	-	A	A	A	A	A	B	B
AX-94465953	3A	11.1	A	A	B	B	A	B	B	A	B	B	B	H	B	B	-	B	A	B	A	B	A	H	A	A	H	B	B	A	H	A	A	B	B	A	A	B	B	B	A	H	A	A	A	A	A	B	B
AX-94519580	3A	11.5	A	A	B	H	A	B	B	A	B	B	B	H	B	B	H	B	A	B	A	B	A	H	A	A	A	B	B	A	H	A	A	B	B	A	A	B	B	B	A	H	A	A	A	A	A	B	B
AX-94700897	3A	12	A	A	B	H	A	B	B	A	B	B	B	H	B	B	H	B	A	B	A	B	A	H	A	A	A	B	B	A	H	A	A	B	B	A	A	B	B	B	A	H	A	A	A	A	A	B	B
AX-94479717	3A	12.9	A	A	B	H	A	B	B	A	B	B	B	H	B	B	H	B	A	B	A	B	A	A	A	A	H	B	B	A	H	A	A	B	B	A	A	B	B	B	A	H	A	A	A	A	A	B	B
AX-94701190	3A	13.4	A	A	B	-	A	B	B	A	B	B	B	H	B	B	H	B	A	B	A	B	A	A	A	A	A	B	B	A	H	A	A	B	B	A	A	B	B	H	A	H	A	A	A	A	A	B	B
AX-94614930	3A	14.3	-	A	B	H	A	B	B	A	B	B	B	H	B	B	H	B	A	B	A	B	A	A	A	A	A	B	B	A	H	A	A	B	B	A	A	-	B	B	A	H	A	A	A	A	A	B	B
AX-95163919	3A	17.9	B	A	B	A	A	B	B	A	A	B	B	H	B	B	B	B	A	B	A	H	A	A	H	A	A	B	B	A	H	A	A	B	B	A	A	H	A	A	A	B	A	B	A	A	A	A	H
AX-95183014	3A	18.4	B	A	B	A	A	B	B	A	A	B	B	-	B	B	-	B	A	B	A	H	A	A	H	A	A	B	B	A	H	A	A	B	B	A	A	H	A	A	A	-	A	B	A	A	A	A	H
AX-95630394	3A	19.7	B	A	B	A	A	B	B	A	B	B	B	A	B	B	H	B	A	B	A	H	A	A	A	A	A	B	B	A	H	A	H	B	B	A	A	B	A	A	A	B	A	B	A	A	A	A	H
AX-94529341	3A	20.2	B	A	B	A	A	B	B	A	B	B	B	A	B	B	H	B	A	B	A	H	A	A	A	A	A	B	B	A	H	A	H	B	B	A	A	B	A	A	A	B	A	B	A	A	A	A	H
AX-94700391	3A	23.7	B	A	B	A	B	B	A	A	B	B	A	A	A	B	B	B	A	B	A	B	A	A	A	-	A	A	B	A	H	A	H	B	B	-	A	A	A	A	A	H	A	B	B	A	A	A	H
AX-95230073	3A	24.1	B	A	B	A	B	B	A	A	B	B	A	A	A	B	B	B	A	B	A	B	A	A	A	B	A	A	B	A	H	A	H	B	B	A	A	A	A	A	A	H	A	B	B	A	A	-	H
AX-95083017	3A	25	B	A	B	A	B	B	A	A	B	B	A	A	A	B	B	B	A	B	A	B	A	A	A	B	A	A	B	A	-	A	-	B	B	A	A	A	A	A	A	A	A	B	B	A	A	A	H
AX-95151919	3A	28.4	B	B	B	H	B	B	A	A	A	B	A	A	A	B	B	B	A	B	A	B	A	B	A	B	B	A	B	A	B	A	H	A	B	B	-	A	A	A	B	A	A	B	B	A	-	A	H
AX-95257035	3A	30.2	B	B	B	H	B	B	A	A	A	B	A	B	A	B	B	B	A	B	A	B	A	B	A	B	B	H	B	A	B	A	H	A	B	B	A	B	A	A	B	A	A	B	B	A	A	A	A
AX-94868738	3A	30.7	B	B	B	H	B	B	A	A	A	B	A	B	A	B	B	-	A	B	A	B	A	B	A	B	B	H	B	A	B	A	H	A	B	B	A	B	A	A	B	A	A	B	B	A	A	A	A
AX-94479536	3A	31.4	B	B	B	H	B	B	A	A	A	B	A	B	A	B	B	B	A	B	A	B	A	B	A	B	B	H	B	A	B	A	H	A	B	B	A	B	A	A	B	A	A	B	B	A	A	A	A
AX-94455123	3A	32.5	B	B	B	H	B	B	A	-	A	B	A	B	A	B	B	B	A	B	A	B	A	B	A	B	H	H	B	A	B	A	H	A	A	B	A	B	A	A	B	A	A	B	B	A	A	A	A
AX-94383568	3A	32.9	B	B	B	H	B	B	A	A	A	B	A	B	A	B	B	B	A	B	A	B	A	B	A	B	H	H	B	A	B	A	H	A	A	H	A	B	A	A	B	A	A	B	B	A	A	A	A
AX-95232814	3A	33.2	-	B	B	H	B	B	A	A	A	B	A	B	A	B	B	-	A	B	A	B	A	B	A	B	H	H	B	A	B	A	H	A	A	B	A	B	A	A	B	A	A	B	B	A	A	A	A
AX-95132491	3A	33.6	B	B	B	H	B	B	A	A	A	B	A	B	A	B	B	B	A	B	A	B	A	B	A	B	H	H	B	A	B	A	H	A	A	B	A	B	A	A	B	A	A	B	B	A	A	A	A
AX-94953987	3A	35.7	B	B	B	H	B	B	A	A	A	H	A	B	A	B	B	B	A	B	A	B	A	B	A	A	H	B	B	A	B	A	A	A	A	B	A	B	B	A	B	A	A	B	B	A	A	A	A
AX-95013434	3A	36	B	B	B	H	B	B	A	A	A	H	A	B	A	B	B	B	A	B	A	B	A	B	A	A	H	B	B	A	B	A	A	A	A	-	A	B	B	A	B	A	A	B	B	A	A	A	A
AX-95168510	3A	36.2	B	B	B	H	B	B	A	A	A	H	A	B	A	B	B	B	A	B	A	B	A	B	A	A	H	B	B	A	B	A	A	A	A	B	A	B	B	A	-	A	A	B	-	A	A	A	A
AX-94885805	3A	36.5	B	B	B	H	B	B	A	A	A	H	A	B	A	B	B	B	A	B	A	-	A	B	A	A	H	B	-	A	B	A	A	A	A	B	A	B	B	A	B	A	A	B	B	A	A	A	A
AX-94655492	3A	36.7	B	B	B	H	B	B	A	A	A	H	A	B	A	B	B	B	A	B	A	B	A	B	A	A	H	B	B	A	B	A	A	A	A	B	A	B	B	A	B	A	A	B	B	A	A	A	A
AX-94875965	3A	36.9	B	B	B	H	B	B	A	A	A	A	A	B	A	B	B	B	A	B	A	B	A	B	A	A	H	B	B	A	B	A	A	A	A	B	A	B	B	A	B	A	A	B	B	A	A	A	A
AX-95150598	3A	37.2	B	B	B	H	B	B	A	A	A	A	A	B	A	B	B	B	A	B	A	B	A	B	A	A	H	B	B	A	B	A	A	A	A	B	A	B	B	A	B	A	A	B	B	A	A	A	A
AX-94651794	3A	38.6	B	B	B	H	A	B	A	A	A	A	A	B	A	B	B	H	A	B	A	B	A	B	A	A	H	B	B	H	B	A	A	A	A	B	A	B	B	A	B	A	A	B	B	A	A	A	A
AX-94590370	3A	41	B	B	B	H	A	B	A	A	A	H	A	B	A	B	B	H	A	A	A	B	A	H	A	A	B	B	B	H	B	A	A	A	A	B	A	B	B	B	B	A	A	B	B	A	A	H	A
AX-94480950	3A	41.3	-	B	B	H	A	B	A	A	A	H	A	B	A	B	B	H	A	A	A	B	A	H	A	A	B	B	B	H	B	A	A	A	A	B	A	B	B	B	B	A	A	B	B	A	A	H	A
AX-94402160	3A	42.6	B	B	B	H	A	B	A	A	A	H	A	B	A	B	B	H	A	A	A	B	A	H	A	A	B	A	B	B	B	A	A	H	A	B	A	B	B	B	B	A	A	B	B	B	A	H	A
AX-95011675	3A	43.2	B	B	B	H	A	B	A	A	A	H	A	-	A	B	B	H	A	A	A	B	A	H	A	-	B	A	B	B	-	A	A	H	A	B	H	B	B	B	B	A	A	B	B	B	A	H	A
AX-94941121	3A	43.9	B	B	B	H	A	B	B	A	A	H	A	B	A	B	B	H	A	A	A	B	A	H	A	A	B	A	B	B	B	A	A	H	A	B	A	B	B	B	B	A	A	B	B	B	A	H	A
AX-94499822	3A	44.6	-	B	B	H	A	-	A	A	A	H	A	B	A	B	B	H	A	A	A	B	A	H	A	A	B	A	B	B	B	A	A	H	A	B	A	B	B	B	B	A	A	B	B	B	A	H	A
AX-95194580	3A	45.2	B	B	B	H	A	B	A	A	A	H	A	B	A	B	B	A	A	A	A	B	A	H	A	A	B	A	B	B	B	A	A	A	A	B	A	B	B	B	B	A	A	B	B	B	A	H	A
AX-94971625	3A	47.6	B	B	B	B	A	B	B	A	A	H	B	B	A	A	B	H	A	A	A	B	A	H	A	A	B	A	B	H	B	A	A	A	A	H	A	B	B	A	B	B	A	B	A	B	A	H	A
AX-94495697	3A	48.4	B	B	B	B	A	B	B	-	A	H	B	B	A	A	B	H	A	A	A	B	A	H	A	A	B	A	B	H	B	A	A	A	A	H	A	B	B	A	B	B	A	B	A	B	A	H	A
AX-94896311	3A	48.9	B	B	B	B	A	B	B	A	A	H	B	B	A	A	B	H	A	A	A	B	A	H	A	A	B	A	B	H	B	A	A	A	A	H	A	B	B	A	B	B	A	B	A	B	A	A	A
AX-95191769	3A	49.3	B	B	B	B	A	B	-	A	A	-	B	B	A	A	B	-	A	A	A	B	A	H	A	A	B	A	B	H	B	A	A	A	A	H	A	B	B	A	B	B	A	B	A	B	A	H	A
AX-95239816	3A	49.6	B	B	B	B	A	B	H	A	A	H	B	B	A	A	B	H	A	A	A	B	A	H	A	A	B	A	B	H	B	A	A	A	A	H	A	B	B	A	B	B	A	B	A	B	A	H	A
AX-94609346	3A	50.1	B	B	B	B	A	B	H	A	A	H	B	B	A	A	B	H	A	A	A	B	A	H	A	A	B	A	B	H	B	A	A	A	A	H	A	B	B	A	B	B	A	B	A	B	A	H	A
AX-95101892	3A	50.7	B	B	B	B	A	B	H	A	A	H	B	B	A	A	B	H	A	A	A	B	A	H	A	A	B	A	B	H	B	A	A	A	A	H	A	B	B	A	B	B	A	B	A	B	A	H	A
AX-95629542	3A	51.4	B	B	B	B	A	B	H	A	A	H	B	B	A	A	B	H	A	A	A	B	A	H	A	A	B	A	B	H	B	A	A	A	A	H	A	B	B	A	B	B	A	B	A	B	A	H	A
AX-94483680	3A	51.9	B	B	B	B	A	B	-	A	A	H	B	B	A	A	B	H	A	A	A	B	A	H	A	A	B	A	B	H	B	A	A	A	A	H	A	B	B	A	B	B	A	B	A	B	A	H	A
AX-94432880	3A	52.5	B	B	B	B	A	B	H	A	A	H	B	B	A	A	B	H	A	A	A	B	A	H	A	A	B	A	B	H	B	A	A	A	A	H	A	B	B	A	B	B	A	B	A	B	A	H	A
AX-94788490	3A	53.1	B	B	B	B	A	B	H	A	A	-	B	B	A	A	B	B	A	A	A	B	A	H	A	A	B	A	B	H	B	-	A	A	A	H	A	B	B	A	B	B	A	B	A	B	A	-	A
AX-95217449	3A	53.6	B	B	B	B	A	B	H	A	A	H	B	B	A	A	B	H	A	A	A	B	A	H	A	A	B	A	B	H	B	A	A	A	A	H	A	B	B	A	B	B	A	B	A	B	A	H	A
AX-94915331	3A	54.1	B	B	B	B	A	B	-	A	A	-	B	B	A	A	B	H	H	A	A	B	A	H	A	A	B	A	B	H	B	A	A	A	A	H	A	B	B	A	B	B	-	B	A	B	A	H	A
AX-94684718	3A	54.6	B	B	B	B	A	B	H	A	A	H	B	B	A	A	B	H	H	A	A	B	A	H	A	A	B	A	B	H	B	A	A	A	A	H	A	B	B	A	B	B	A	B	A	B	A	H	A
AX-94595457	3A	55.1	B	B	B	B	A	B	H	A	A	H	B	B	A	A	B	-	A	A	A	B	A	H	A	A	B	A	B	H	B	A	A	A	A	H	A	B	B	A	B	B	A	B	A	B	A	H	A
AX-95015220	3A	55.4	B	B	B	B	A	B	H	A	A	-	B	B	A	A	B	H	A	A	A	B	A	H	A	A	B	A	B	H	B	A	A	A	A	H	A	B	B	A	B	B	A	B	A	B	A	H	A
AX-94890038	3A	56	B	B	B	B	A	B	H	A	A	H	B	B	A	A	B	H	A	A	A	B	A	H	A	A	B	A	B	H	B	A	A	A	A	H	A	-	B	A	B	B	A	B	A	B	A	H	A
AX-94416825	3A	56.5	-	B	B	B	A	-	H	A	A	-	B	B	A	A	-	B	A	A	A	H	A	H	A	A	B	A	B	H	-	A	A	A	A	H	A	B	-	A	B	B	A	B	A	-	A	-	A
AX-94878593	3A	56.9	B	B	B	B	A	B	B	A	A	-	B	B	A	A	B	B	A	A	A	B	A	H	A	A	B	A	B	-	B	A	A	A	A	-	H	B	B	A	B	B	A	B	A	B	A	H	A
AX-94994158	3A	57.8	B	B	B	B	-	B	B	A	-	B	B	H	A	A	-	H	A	A	A	B	A	-	A	A	B	A	B	B	B	A	A	-	A	H	A	B	B	A	B	B	A	B	A	B	A	H	A
AX-94923648	3A	58.6	B	B	B	B	A	B	B	A	A	H	B	B	A	A	B	-	A	A	-	B	A	H	A	A	B	A	B	H	B	A	A	A	A	H	A	B	B	A	B	B	A	-	A	B	A	H	A
AX-95125642	3A	59	B	B	B	B	A	B	-	A	A	A	B	B	A	A	B	H	A	A	A	B	A	H	A	A	H	A	B	H	B	A	A	A	A	-	A	B	B	A	B	B	A	H	A	B	A	H	A
AX-95652798	3A	59.7	B	B	B	B	A	B	H	A	A	H	B	B	A	A	B	H	A	A	A	B	A	H	A	A	B	A	-	H	B	A	A	A	A	H	A	B	B	A	B	B	A	-	A	B	A	H	A
AX-94466657	3A	60.6	B	B	B	B	A	B	H	A	A	H	B	B	A	A	B	H	A	A	A	B	A	H	-	A	B	A	H	H	B	A	A	A	A	-	A	B	B	A	B	B	A	B	A	-	A	H	A
AX-94518249	3A	61.4	B	B	B	B	A	B	H	-	A	H	B	B	A	A	B	H	A	A	A	B	A	H	A	A	B	A	B	H	B	A	-	A	A	H	A	B	B	A	B	B	A	B	A	B	A	H	-
AX-94653586	3A	61.8	B	B	B	B	A	B	-	A	A	H	B	B	A	A	B	H	A	A	A	B	A	H	A	A	B	A	B	B	B	A	A	A	A	H	A	B	B	A	B	B	A	B	A	B	A	-	A
AX-94928417	3A	62.2	B	B	B	B	A	B	-	A	A	H	B	B	A	A	B	H	A	A	A	B	A	H	A	A	B	A	B	-	B	A	A	A	A	H	A	B	B	A	B	B	A	B	A	B	A	H	A
AX-94519536	3A	62.8	B	B	B	B	A	B	H	A	A	H	B	B	A	A	B	H	A	A	A	B	A	H	A	A	B	A	B	H	B	A	A	A	A	H	A	B	B	A	B	B	A	B	A	B	A	-	A
AX-94450905	3A	63.4	B	B	B	B	A	B	H	A	A	H	B	B	A	A	B	H	A	A	A	B	A	H	A	A	B	A	B	H	B	A	A	A	A	H	A	B	B	A	B	B	A	B	A	B	A	H	A
AX-94545557	3A	64.1	B	B	B	B	A	B	H	A	A	H	B	B	A	A	B	H	A	A	A	B	A	H	A	A	B	A	B	H	B	A	A	A	A	H	A	B	B	A	B	B	A	B	A	B	A	H	A
AX-95136005	3A	64.7	B	B	B	B	A	B	H	A	A	H	B	B	A	A	B	H	A	A	A	B	A	H	A	A	B	A	B	H	B	A	A	A	A	H	A	B	B	A	B	B	A	B	A	B	A	H	A
AX-94509454	3A	65.3	B	B	B	B	A	B	H	A	A	H	B	B	A	A	B	H	A	A	A	B	A	H	A	A	B	A	B	H	B	A	A	A	A	H	A	B	B	A	B	B	A	B	A	B	A	H	A
AX-95629216	3A	65.9	B	B	B	B	A	B	H	A	A	H	B	B	A	A	B	H	A	A	A	B	A	H	A	A	B	A	B	H	B	A	A	A	A	H	A	B	B	A	B	B	A	B	A	B	A	H	A
AX-94397149	3A	66.4	-	-	B	B	A	B	H	A	A	H	-	B	A	A	-	H	A	A	A	B	A	H	A	A	B	A	-	H	B	A	A	A	A	H	A	-	B	A	B	B	A	B	A	B	A	-	A
AX-94779070	3A	66.9	B	B	B	B	A	B	H	A	A	H	B	B	A	A	B	H	A	A	A	B	A	H	A	A	B	A	B	H	B	A	A	A	A	H	A	B	B	A	B	B	A	B	A	B	A	H	A
AX-94941269	3A	67.5	B	B	B	B	A	B	-	A	A	H	B	B	A	A	B	H	A	A	A	B	A	H	A	A	B	A	B	H	B	A	A	A	A	H	A	B	B	A	B	B	A	B	A	B	A	H	A
AX-94845415	3A	68.1	B	B	B	B	A	B	H	A	A	H	B	B	A	A	B	-	A	A	A	B	A	H	A	A	B	A	B	H	B	A	A	A	A	H	A	B	B	A	B	B	A	B	A	B	A	H	A
AX-95207530	3A	68.9	B	B	B	B	A	B	H	A	A	H	B	B	A	A	B	B	A	A	A	B	A	-	A	A	B	B	B	H	B	A	A	A	A	H	A	B	B	A	B	B	A	-	H	B	A	H	A
AX-94661464	3A	69.4	B	B	B	B	A	B	H	A	A	H	B	B	A	A	B	-	A	A	A	B	A	H	A	A	B	B	B	H	B	A	A	A	A	H	A	B	B	A	B	B	A	B	B	B	A	H	A
AX-94978370	3A	69.9	B	B	B	B	A	B	H	A	A	H	B	B	A	A	B	H	A	A	A	B	A	H	A	A	B	B	B	H	B	A	A	A	A	H	A	B	B	A	B	B	A	B	B	B	A	H	A
AX-94397869	3A	70.5	B	B	B	B	A	B	H	A	A	H	B	B	A	A	B	H	A	A	A	B	A	H	A	A	B	B	B	H	B	A	A	A	A	H	A	B	B	A	B	B	A	B	B	B	A	H	A
AX-94423897	3A	71	B	B	B	B	A	B	H	A	A	H	B	B	A	A	B	-	A	A	A	B	A	H	A	A	B	B	B	H	B	A	A	A	A	H	A	B	B	A	B	B	A	B	B	B	A	-	A
AX-95175980	3A	71.5	B	B	B	B	A	B	H	-	H	-	-	B	A	A	B	H	A	-	A	B	A	H	A	A	B	B	B	H	B	A	A	A	A	H	A	B	B	A	B	B	-	B	B	B	A	H	A
AX-94713349	3A	72	B	B	B	B	A	B	H	A	A	H	B	B	A	A	B	H	A	A	A	B	A	H	A	A	B	B	B	H	B	A	A	A	A	H	A	B	B	A	B	B	A	B	B	B	A	H	A
AX-94508006	3A	72.5	B	B	B	B	A	B	H	A	A	-	B	B	A	A	B	H	A	A	A	B	A	H	A	A	B	B	B	H	B	A	A	A	A	H	A	B	B	A	B	B	A	B	B	B	A	H	A
AX-94957342	3A	73	B	B	B	B	A	B	H	A	A	H	B	B	A	A	B	H	A	A	A	B	A	H	A	A	B	B	B	H	B	A	A	A	A	H	A	B	B	A	B	B	A	B	B	B	A	H	A
AX-95129372	3A	73.5	B	B	B	B	A	B	H	A	A	H	B	B	A	A	B	H	A	A	A	B	A	H	A	A	B	B	B	H	B	A	A	A	A	H	A	B	B	A	B	B	A	B	B	B	A	H	A
AX-94787893	3A	74.1	B	B	B	B	A	B	H	A	A	H	B	B	A	A	B	H	A	A	A	B	A	H	A	A	B	B	B	H	B	A	A	A	A	H	A	-	B	A	B	B	A	B	B	B	A	H	A
AX-95630605	3A	74.5	B	B	B	B	A	B	H	A	A	-	B	B	A	A	B	H	A	A	A	B	A	H	A	A	B	B	B	H	B	A	A	A	A	-	A	B	B	A	B	B	A	B	B	-	A	H	A
AX-94952993	3A	74.9	B	B	B	B	A	B	H	A	A	H	B	B	A	A	B	-	A	A	A	B	A	-	A	A	B	B	-	H	B	A	A	A	A	H	A	-	B	A	B	B	A	B	B	B	A	H	A
AX-95629749	3A	75.1	B	B	B	B	A	B	-	A	A	H	B	B	A	A	B	H	A	A	A	B	A	H	A	A	B	B	B	-	B	A	A	A	A	H	A	B	B	A	B	B	A	B	B	B	A	H	A
AX-95118299	3A	75.5	B	B	B	B	A	B	H	A	A	H	B	B	A	A	B	H	A	A	A	B	A	H	A	A	B	B	B	H	B	A	A	A	A	H	A	B	B	A	B	B	A	B	B	B	A	H	A
AX-94408640	3A	76.1	B	B	B	B	A	B	H	A	A	H	B	B	A	A	B	H	A	A	A	B	A	H	A	A	B	B	B	H	B	A	A	A	A	H	A	B	B	A	B	B	A	B	B	B	A	H	A
AX-94703749	3A	76.7	B	B	B	B	A	B	H	A	A	H	B	B	A	A	B	H	A	A	A	B	A	H	A	A	B	B	B	H	B	A	A	A	A	H	A	B	B	A	B	B	A	B	B	B	A	H	A
AX-94507107	3A	77.3	B	B	B	B	A	B	H	A	A	H	B	B	A	A	B	H	A	A	A	B	A	H	A	A	B	B	B	H	B	A	A	A	A	H	A	B	B	-	B	B	A	B	B	B	A	H	A
AX-95629792	3A	77.9	B	B	B	B	A	B	H	A	A	H	B	B	A	A	B	H	A	A	A	B	A	H	A	A	B	B	B	H	B	A	A	A	A	H	A	B	B	A	B	B	A	B	B	B	A	H	A
AX-94865983	3A	78.4	B	B	B	B	A	B	H	A	A	H	B	B	A	A	B	-	A	A	A	B	A	H	A	A	B	B	B	H	B	A	A	A	A	H	A	B	B	A	B	B	A	B	B	B	A	H	A
AX-94387180	3A	78.9	B	B	B	B	A	B	-	A	A	H	B	B	A	A	B	H	A	A	A	B	A	H	A	A	B	H	B	H	B	A	A	A	A	H	A	B	B	A	B	B	A	B	B	B	A	H	A
AX-94461072	3A	79.3	B	B	B	B	A	B	A	A	A	-	B	B	A	A	-	-	A	A	A	B	A	-	A	A	B	B	B	H	B	A	A	A	A	-	-	B	B	A	B	B	A	B	B	B	A	-	A
AX-94611921	3A	80.1	B	B	B	B	A	B	H	A	A	H	B	B	A	A	B	H	A	A	A	B	A	H	A	A	B	B	B	H	B	A	A	A	A	H	A	B	B	A	B	B	A	B	B	B	A	A	B
AX-94388048	3A	80.5	B	B	B	B	A	B	H	A	A	H	B	B	A	A	B	H	A	A	A	B	A	H	A	A	B	B	B	H	B	A	A	A	A	H	A	B	B	A	B	B	A	B	B	B	A	A	B
AX-94973177	3A	81	B	B	B	B	A	B	H	A	A	H	B	-	A	A	B	H	A	A	A	B	A	H	A	A	B	B	B	H	B	A	A	A	A	H	A	B	B	A	-	-	A	-	B	B	A	A	B
AX-95629768	3A	81.5	B	B	B	B	A	B	H	A	A	H	B	B	A	A	B	-	A	A	A	B	A	H	A	A	B	B	B	H	B	A	A	A	A	H	A	B	B	A	B	B	A	B	B	B	A	A	B
AX-94550611	3A	82.1	B	B	B	B	A	B	B	A	-	H	B	B	A	A	B	H	A	-	A	B	A	H	A	A	B	B	B	H	B	A	A	A	A	H	A	B	B	A	B	B	A	B	B	B	A	A	B
AX-94468236	3A	83.2	B	B	B	B	A	B	-	A	A	H	B	B	A	H	B	-	A	A	A	H	-	A	A	-	B	B	B	H	B	A	-	A	A	-	A	B	B	H	B	B	A	B	B	B	A	A	B
AX-94602015	3A	84.1	B	B	B	B	A	B	H	A	A	H	B	B	A	A	B	B	A	A	A	B	A	A	A	A	B	B	B	H	B	A	A	A	A	-	A	B	B	H	B	B	A	B	B	A	A	A	B
AX-95196391	3A	84.7	B	B	B	B	A	B	H	A	A	H	B	B	A	A	B	H	A	A	A	B	A	A	A	A	B	B	B	H	B	A	A	A	A	A	A	B	B	H	B	B	A	H	B	A	A	A	B
AX-94764371	3A	85.3	B	B	B	B	A	B	H	A	A	H	B	B	A	A	B	H	A	A	A	B	A	A	A	A	B	B	B	H	B	A	A	A	A	-	A	B	B	H	B	B	A	B	B	A	A	A	B
AX-94435188	3A	85.9	B	-	B	B	A	B	H	A	A	H	B	A	A	A	B	H	A	A	A	B	A	A	A	A	B	B	B	H	B	A	A	A	A	H	A	B	B	H	B	B	A	B	B	A	A	A	B
AX-94509316	3A	86.3	-	B	B	B	A	B	H	A	A	H	B	A	A	A	B	H	A	A	A	B	A	A	A	A	B	B	B	H	B	A	A	A	A	H	A	B	B	H	B	B	A	B	B	A	A	A	B
AX-94549035	3A	86.7	B	B	B	B	A	B	H	A	A	H	B	A	A	A	B	H	A	A	A	B	A	A	A	A	B	B	B	H	B	A	A	A	A	H	A	B	B	H	B	B	A	B	B	A	A	A	B
AX-94638235	3A	87.5	B	B	-	B	A	-	-	A	A	-	B	-	A	A	B	H	A	A	A	B	A	A	A	A	B	B	B	H	B	A	A	A	A	H	A	B	B	H	B	B	A	B	B	A	A	A	B
AX-95630259	3A	88	B	-	B	B	A	B	-	A	A	-	B	A	A	A	-	H	A	A	A	B	A	A	A	A	-	B	B	H	B	A	A	A	A	H	A	-	B	H	B	B	A	B	B	A	A	A	B
AX-94393045	3A	88.4	B	B	B	B	A	B	-	A	A	H	B	A	A	A	B	-	A	A	A	B	A	A	A	A	B	B	B	H	B	B	A	A	A	H	A	B	B	H	B	B	A	B	B	A	A	A	B
AX-95164207	3A	88.7	B	B	B	B	A	B	H	A	A	H	B	A	A	A	B	H	A	A	A	B	A	A	A	A	B	B	B	H	B	B	A	A	A	H	A	B	B	H	B	B	A	B	B	A	A	A	B
AX-94475547	3A	88.9	B	B	B	B	A	B	H	A	A	-	B	A	A	A	B	H	A	A	A	B	A	A	A	A	B	B	B	H	B	B	A	A	A	H	A	B	B	H	B	B	A	B	B	A	A	A	B
AX-94793041	3A	89.2	B	B	B	B	A	A	-	A	A	H	B	A	A	A	B	H	A	A	A	B	A	A	A	A	B	B	B	H	B	B	A	A	A	H	A	B	B	H	B	B	A	B	B	A	A	A	B
AX-94454033	3A	89.9	B	B	B	B	A	A	H	A	A	H	B	A	B	A	B	H	A	A	A	B	A	A	A	A	B	B	B	H	B	B	A	A	A	H	A	B	B	H	B	B	A	B	B	A	A	A	B
AX-94492134	3A	90.4	B	B	B	B	A	A	H	A	A	H	B	A	B	A	B	H	A	A	A	B	A	A	A	A	B	B	B	H	B	B	A	A	A	H	A	B	B	H	B	B	A	B	B	A	A	A	B
AX-94652031	3A	91	B	B	B	B	A	A	H	A	A	H	B	A	B	A	B	H	A	A	A	B	A	A	A	A	B	B	B	H	B	B	A	A	A	H	A	B	B	H	B	B	A	B	B	A	A	A	B
AX-95095284	3A	91.4	B	B	B	B	A	A	H	A	A	H	B	A	B	A	B	H	A	A	A	B	A	A	A	A	B	B	B	H	B	B	A	A	A	H	A	B	B	H	B	B	A	B	B	A	A	A	B
AX-94468868	3A	91.6	B	-	B	B	A	A	-	A	A	H	B	A	-	A	-	-	A	A	A	-	A	A	A	A	B	B	-	H	B	B	A	A	A	-	A	B	B	A	B	B	-	-	B	A	-	A	B
AX-94441567	3A	92.1	B	B	B	B	A	A	H	A	A	H	B	A	B	H	B	-	-	A	A	B	A	A	A	A	B	B	B	-	B	B	A	A	A	H	A	B	B	H	B	B	A	B	B	A	-	-	B
AX-94533181	3A	92.9	B	B	B	H	A	A	-	A	A	A	B	A	B	A	B	H	A	A	A	B	A	A	A	A	B	B	B	H	B	B	A	A	A	A	A	B	B	H	B	B	A	B	B	A	A	A	B
AX-94936988	3A	93.3	B	B	B	H	A	A	B	A	A	H	B	A	B	A	B	H	A	A	A	B	A	A	A	A	B	B	B	H	B	B	A	A	A	-	A	B	B	H	B	B	A	B	B	A	A	A	B
AX-94770934	3A	94	H	B	H	H	A	A	-	A	A	H	B	A	B	A	B	H	A	A	A	B	A	A	A	A	-	B	B	H	B	B	A	A	A	H	A	B	B	H	B	B	A	-	B	A	A	A	B
AX-94703791	3A	94.5	H	B	B	H	A	A	-	A	A	H	B	A	-	A	B	-	A	A	A	B	A	A	A	A	B	B	B	H	B	B	A	A	A	H	A	B	B	H	B	B	A	B	B	A	A	A	B
AX-94384118	3A	94.7	B	B	B	H	A	A	H	A	A	H	B	A	B	A	B	B	A	A	A	B	A	A	A	A	B	B	B	H	B	B	A	A	A	H	A	B	B	H	B	B	A	B	B	A	A	A	B
AX-94578679	3A	94.7	B	B	B	-	A	A	-	A	A	H	B	A	B	A	B	-	A	A	A	B	A	A	A	A	B	B	B	H	B	B	A	A	A	H	A	B	B	-	B	B	A	B	B	A	A	A	B
AX-95116004	3A	95.1	B	B	B	-	A	A	-	A	A	H	B	A	B	A	B	B	A	A	A	B	A	A	A	A	B	B	B	H	B	B	A	A	A	H	A	B	B	H	B	B	A	B	B	A	A	A	B
AX-94701497	3A	95.5	B	B	B	H	A	A	H	A	A	H	B	A	B	A	B	H	A	A	A	B	A	A	A	A	B	B	B	H	B	B	A	A	A	H	A	B	B	H	B	B	A	B	B	A	A	A	B
AX-94679462	3A	95.9	B	B	B	H	A	A	H	A	A	H	B	A	B	A	B	H	A	A	A	B	A	A	A	A	B	B	B	H	B	B	A	A	A	H	A	B	B	H	B	B	A	B	B	A	A	A	B
AX-94803153	3A	96.4	B	B	B	H	A	A	H	A	A	H	B	A	B	A	B	H	A	A	A	B	A	A	A	A	B	B	B	H	B	B	A	A	A	H	A	B	B	H	B	B	A	B	B	A	A	A	B
AX-95228501	3A	96.8	B	B	B	H	-	A	H	A	A	H	B	-	B	A	B	H	-	A	A	B	A	A	A	A	B	B	B	H	B	B	A	-	-	H	A	B	B	H	B	B	A	B	B	A	A	A	B
AX-94799208	3A	97.2	B	B	B	H	A	A	H	A	A	H	B	A	B	A	B	H	A	A	A	B	A	A	A	A	B	B	B	H	B	B	A	A	A	H	A	B	B	H	B	B	A	B	B	A	A	A	B
AX-95207390	3A	97.5	B	B	B	H	A	A	-	A	A	H	B	A	B	A	B	-	A	A	A	B	A	A	A	A	B	B	B	H	B	B	A	A	A	H	A	B	B	H	B	B	A	B	B	A	A	A	B
AX-94472664	3A	97.8	B	B	B	H	A	A	H	A	A	H	B	A	B	A	B	H	A	A	A	B	A	A	A	A	B	B	B	H	B	B	A	A	A	H	A	B	B	H	B	B	A	B	B	A	A	A	B
AX-94584612	3A	98.3	B	B	B	H	A	H	-	A	A	-	B	A	B	A	B	H	A	A	A	B	A	A	A	A	B	B	B	H	B	B	A	A	A	-	A	B	B	H	B	B	A	B	B	A	-	A	B
AX-95232902	3A	98.7	B	B	B	H	A	A	H	A	A	H	B	A	B	A	B	H	A	A	A	B	A	A	A	A	B	B	B	H	B	B	A	A	A	B	A	B	B	H	B	B	A	B	B	A	A	A	B
AX-94690276	3A	98.9	B	B	B	H	A	A	-	A	A	H	B	A	B	A	B	-	A	A	A	B	A	A	A	A	B	B	B	H	B	B	A	A	A	H	A	B	B	H	B	B	A	B	B	A	A	A	B
AX-94438178	3A	99.1	B	B	B	H	A	A	H	A	A	H	B	A	B	A	B	H	A	A	A	B	A	A	A	A	B	B	B	H	B	B	A	A	A	-	A	B	B	H	B	B	A	B	B	A	A	-	B
AX-94394114	3A	99.4	B	B	B	H	A	A	A	A	A	H	B	A	B	A	B	-	A	A	A	B	A	A	A	A	B	B	B	H	B	B	A	A	A	H	A	B	B	H	B	B	A	B	B	A	A	A	B
AX-94476859	3A	99.9	B	B	B	B	A	A	H	A	A	H	B	A	B	A	B	H	A	A	A	B	A	A	A	A	B	B	B	H	B	B	A	A	A	H	A	B	B	H	B	B	A	B	B	A	A	A	B
AX-95237322	3A	100.4	B	B	B	-	A	A	H	A	A	A	B	A	B	A	B	B	A	A	A	-	A	A	A	A	-	B	B	H	B	B	A	A	A	-	A	B	B	H	B	B	A	B	B	A	A	A	H
AX-94578563	3A	100.6	B	B	B	-	A	A	-	A	A	A	B	A	B	A	B	B	A	A	A	B	A	A	A	A	H	B	B	H	-	B	A	A	A	H	A	B	B	H	B	B	A	B	B	A	A	A	H
AX-94840749	3A	100.8	B	B	B	B	A	A	H	A	A	A	B	A	B	A	B	B	A	A	A	B	A	A	A	A	B	B	B	H	B	B	A	A	A	H	A	B	B	-	B	B	A	B	B	A	A	A	-
AX-95109994	3A	100.9	B	B	B	B	A	A	H	A	A	A	B	A	B	A	B	B	A	A	A	B	A	A	A	A	B	B	B	H	B	B	A	A	A	H	A	B	B	H	B	B	A	B	B	A	A	A	H
AX-94938411	3A	101	B	B	B	B	A	A	H	A	A	A	B	A	B	A	B	B	A	A	A	B	A	A	A	A	B	B	B	H	B	B	A	A	A	H	A	B	B	H	B	B	A	B	B	A	A	A	H
AX-95117606	3A	101	B	B	B	B	A	A	H	A	A	A	B	A	B	A	B	B	A	A	A	B	A	A	A	A	B	B	B	H	B	B	A	A	A	H	A	B	B	H	B	B	A	B	B	A	A	A	H
AX-94512274	3A	101.1	B	B	B	B	A	A	H	A	A	A	B	A	B	A	B	B	A	A	A	B	A	A	A	A	B	B	B	H	B	B	A	A	A	H	A	B	B	H	B	B	A	B	B	A	A	A	H
AX-94436234	3A	101.2	B	B	B	B	A	A	H	A	A	A	B	A	B	A	B	B	A	A	A	B	A	A	A	A	B	B	B	H	B	B	A	A	A	H	A	B	B	H	B	B	A	B	B	A	A	A	H
AX-94610249	3A	101.3	B	B	B	B	A	A	H	A	A	A	B	A	B	A	B	B	A	A	A	B	A	A	A	A	B	B	B	H	B	B	A	A	A	H	A	B	B	H	B	B	A	B	B	A	A	A	H
AX-95657281	3A	101.4	B	B	B	B	A	A	H	A	A	A	B	A	B	A	B	B	A	A	A	B	A	A	A	A	B	B	B	H	B	B	A	A	A	H	A	B	B	H	B	B	A	B	B	A	A	A	H
AX-94621725	3A	101.7	B	B	B	B	A	A	H	A	A	A	B	A	B	A	B	B	-	A	-	B	A	-	A	A	B	B	B	H	B	B	H	-	A	H	A	B	B	H	B	B	A	B	B	H	A	A	H
AX-94410643	3A	102.6	B	B	A	B	A	A	-	A	A	A	B	A	B	A	B	B	A	A	A	B	A	A	A	A	B	B	B	H	B	B	A	A	A	H	B	B	B	H	B	B	A	B	B	A	A	A	H
AX-94381520	3A	103.5	B	A	A	B	A	A	A	A	A	A	B	B	B	A	B	B	A	A	A	B	A	A	A	A	B	B	B	H	B	B	A	A	A	-	B	B	B	H	B	A	A	B	B	B	A	A	H
AX-94672766	3A	104.5	B	A	A	B	A	A	A	A	A	A	B	B	B	A	B	B	A	A	A	B	A	A	A	A	B	B	B	-	B	B	A	H	A	H	B	B	B	B	B	A	A	B	A	A	A	A	H
AX-95630244	3A	104.5	B	A	A	B	A	A	A	A	A	A	B	B	B	A	B	B	A	A	A	B	A	A	A	A	B	B	B	H	B	B	A	H	A	H	B	B	B	B	B	A	A	B	A	A	A	A	-
AX-95630128	3A	105.1	-	A	A	B	A	A	A	A	A	A	H	B	B	A	B	B	A	A	A	B	A	A	A	A	H	B	B	H	B	B	A	H	A	H	B	B	B	H	B	A	A	B	A	A	A	A	H
AX-94575997	3A	105.9	B	A	A	B	A	A	A	A	A	A	B	B	B	A	B	B	A	A	A	B	A	A	A	A	B	B	B	H	B	B	A	H	A	H	B	B	B	B	B	A	A	B	H	A	A	A	H
AX-94417635	3A	106.7	B	A	A	B	A	A	A	H	A	A	B	B	B	A	B	B	A	A	A	B	A	A	A	A	B	B	B	H	B	B	B	H	A	H	B	B	B	H	B	A	A	B	B	A	A	A	H
AX-94393827	3A	107.5	B	A	A	B	A	A	A	-	A	A	B	B	B	A	B	B	A	A	A	B	A	A	A	A	B	B	B	H	B	B	B	A	-	H	B	B	B	H	B	A	A	B	B	B	A	A	-
AX-94703603	3A	109.2	A	A	A	B	A	A	A	H	A	A	B	B	B	A	B	B	A	B	A	B	A	A	A	A	-	B	B	H	B	B	B	A	H	-	B	B	B	A	B	A	A	B	A	B	A	A	A
AX-94383877	3A	109.4	A	A	A	B	A	A	A	-	H	A	B	B	B	A	B	B	A	B	A	B	A	A	A	A	B	B	B	H	B	B	B	A	-	-	B	B	B	A	B	A	A	B	A	B	A	A	A
AX-95109402	3A	109.6	A	A	A	B	A	A	A	H	H	A	B	B	B	A	B	B	A	B	A	B	A	A	A	A	B	B	B	H	B	B	B	A	H	H	B	B	B	A	B	A	A	B	A	B	A	A	A
AX-94547574	3A	109.9	A	A	A	B	A	A	A	H	-	A	B	B	B	A	B	B	A	B	A	B	A	A	A	A	B	B	B	H	B	B	B	A	H	H	B	B	B	A	B	A	A	B	A	B	A	A	A
AX-94394356	3A	110.2	A	A	A	B	A	A	A	A	H	A	B	B	B	A	B	B	A	B	A	B	A	A	A	A	B	B	B	H	B	B	B	A	H	H	B	B	B	A	B	A	A	B	A	B	A	A	A
AX-95153336	3A	111.2	A	A	A	B	A	A	A	-	H	A	B	B	B	A	B	B	A	B	A	B	A	A	A	A	B	B	B	H	B	B	B	A	A	H	B	B	B	-	B	A	A	B	A	B	A	H	A
AX-94769054	3A	112.7	A	A	A	B	A	A	A	H	B	A	B	B	B	A	B	B	B	B	A	B	A	A	A	A	B	B	-	H	B	B	B	-	A	H	B	B	B	A	B	-	A	B	A	B	A	H	B
AX-94624213	3A	114.3	A	B	A	B	A	A	A	H	B	A	B	B	B	A	B	B	B	B	B	B	A	A	A	A	H	B	B	H	B	B	B	A	A	A	B	B	B	A	B	A	A	B	A	B	A	H	B
AX-94990074	3A	114.7	A	B	A	B	A	A	A	H	B	A	B	B	B	A	B	B	B	B	B	B	A	A	A	A	H	B	B	H	B	B	B	A	A	A	B	B	B	A	B	A	A	B	A	B	A	H	B
AX-95195012	3A	115.4	A	B	A	B	A	A	A	H	-	A	B	B	B	A	B	H	B	B	B	B	A	A	A	A	H	B	B	H	B	H	B	A	A	A	H	B	B	A	B	A	A	B	A	B	A	-	B
AX-95162846	3A	116.3	A	B	A	B	A	A	A	-	B	A	B	B	B	A	-	B	B	B	-	B	A	A	A	A	H	B	B	H	B	B	B	A	A	A	B	B	-	A	B	A	A	B	-	B	A	H	B
AX-94398071	3A	116.4	A	B	A	B	A	A	A	-	B	A	B	B	B	A	B	B	B	B	B	B	A	A	A	A	-	B	B	-	B	B	B	A	A	A	B	B	B	A	B	A	A	B	A	B	A	H	B
AX-94752880	3A	116.4	A	B	A	B	A	A	-	B	B	A	B	B	B	A	B	B	B	B	B	B	A	A	A	A	B	B	B	H	B	B	B	-	A	A	B	B	B	A	B	A	A	B	A	B	A	H	B
AX-95127888	3A	117.6	B	B	A	B	A	A	A	B	B	A	B	B	A	A	B	B	B	B	B	B	A	A	A	B	H	A	B	B	B	B	-	A	A	A	B	B	B	-	B	A	A	B	A	B	A	H	B
AX-95188541	3A	117.9	-	B	A	B	A	A	A	B	B	A	B	B	A	A	B	B	B	B	B	B	-	A	H	B	-	A	B	-	B	H	B	A	A	A	B	B	B	A	B	-	A	B	A	B	A	-	B
AX-94558703	3A	119	-	B	-	B	A	A	A	B	B	A	B	B	A	A	B	B	B	B	B	B	A	A	A	B	H	A	B	-	A	H	H	A	A	A	B	B	B	A	B	A	A	B	A	B	A	A	B
AX-94530229	3A	119.3	H	B	A	B	A	A	A	B	B	A	B	B	A	A	B	B	B	B	B	B	A	A	A	B	H	A	B	H	A	H	H	A	A	A	B	B	B	A	B	A	A	B	A	B	A	H	B
AX-95012846	3A	119.7	H	B	A	B	A	A	A	B	B	A	B	B	A	A	B	B	B	B	B	B	A	A	A	B	H	A	B	H	A	H	H	A	A	A	B	B	B	A	B	A	A	B	A	B	-	H	B
AX-94451685	3A	120	H	B	A	B	A	A	A	B	B	A	B	B	A	A	B	B	B	B	B	B	A	A	A	B	H	A	B	H	A	H	H	A	A	A	B	B	B	A	B	A	A	B	A	B	A	H	B
AX-94582851	3A	120.1	-	B	A	B	A	A	A	B	B	A	B	B	A	A	B	B	B	B	B	B	A	A	A	B	-	A	B	H	A	H	H	A	A	A	B	B	B	A	B	A	A	B	A	B	A	H	B
AX-95233036	3A	120.4	B	B	A	B	A	A	A	B	B	A	B	B	A	A	B	B	B	B	B	B	A	A	A	B	H	-	B	H	A	H	H	A	A	-	B	B	B	A	B	A	A	B	H	B	A	H	B
AX-94673866	3A	121.4	B	B	A	B	A	A	-	-	B	A	B	B	A	A	B	B	B	B	B	-	A	A	A	-	-	A	-	H	A	-	H	A	A	-	H	-	H	A	B	A	A	B	A	B	A	H	B
AX-94440640	3A	122.3	H	B	A	B	A	A	A	B	B	A	B	B	A	A	B	B	B	B	B	B	A	A	A	B	H	A	B	H	A	H	H	A	A	A	B	B	B	A	B	A	A	B	A	B	A	H	B
AX-94725995	3A	122.8	H	B	A	B	A	A	A	B	B	A	B	B	A	A	B	B	B	B	B	B	A	A	A	B	H	A	B	H	A	H	H	A	A	A	B	B	B	A	B	A	A	B	A	B	A	H	B
AX-94502168	3A	123.4	H	B	A	B	A	A	A	B	B	A	B	B	A	A	B	-	B	B	B	B	A	A	A	B	-	H	H	A	A	H	H	A	A	A	B	B	B	B	B	A	A	B	A	-	A	H	B
AX-94684907	3A	124.6	A	B	A	B	A	A	A	B	B	A	B	B	A	A	B	B	B	B	B	B	A	A	A	B	-	A	B	A	A	H	H	A	A	A	B	B	B	B	B	A	B	B	A	B	A	H	B
AX-94510991	3A	125	H	B	A	B	A	A	A	B	B	A	B	B	A	A	H	B	B	-	B	B	A	A	A	B	H	A	B	A	A	H	H	A	A	A	B	B	B	B	B	A	B	B	A	B	A	H	B
AX-94703552	3A	125.5	H	B	A	B	A	A	A	B	B	A	B	B	A	A	B	B	B	B	B	B	A	A	A	B	H	A	B	A	A	A	H	A	A	A	B	B	B	B	B	A	B	B	A	B	A	H	B
AX-94934846	3A	125.9	-	B	A	B	A	A	A	B	B	A	B	B	A	A	H	B	B	B	B	B	A	A	A	B	H	A	B	A	A	-	H	A	A	A	-	B	-	-	B	A	B	B	A	B	A	H	-
AX-95157724	3A	126.4	H	B	A	B	A	A	A	B	B	A	-	B	A	A	H	B	B	B	B	B	A	A	A	B	H	A	B	A	A	H	H	A	A	A	B	B	B	B	B	A	B	B	A	-	A	H	B
AX-95652916	3A	127.1	H	B	A	B	A	A	A	B	B	B	B	B	A	A	H	B	B	B	B	B	A	A	A	B	H	A	B	A	A	H	H	A	A	A	B	B	B	B	B	A	B	B	A	B	A	H	B
AX-94799731	3A	127.8	H	H	A	B	A	A	A	B	B	B	-	B	A	A	H	B	B	-	-	B	A	A	A	B	H	A	B	A	A	H	H	A	A	A	-	B	B	B	B	A	B	B	A	B	A	H	B
AX-95134755	3A	128.5	H	B	A	B	A	A	A	B	B	B	B	B	A	A	H	B	B	B	B	B	A	A	A	B	H	A	B	A	A	H	H	A	A	A	B	B	B	B	B	A	B	B	A	B	A	H	B
AX-94969670	3A	129	H	B	A	B	A	A	A	B	B	B	B	B	A	A	H	B	B	B	B	B	A	A	A	B	H	A	B	A	A	H	H	A	A	A	B	B	B	B	B	A	B	B	A	B	A	H	B
AX-95144677	3A	130	H	B	H	B	B	A	A	B	B	B	B	B	A	A	H	B	B	B	B	B	A	A	A	B	H	A	B	A	A	H	H	A	A	A	B	B	B	B	B	A	B	B	A	B	A	H	B
AX-95171598	3A	130.7	H	B	H	B	B	A	A	B	B	B	B	B	A	A	H	B	B	B	B	B	A	A	A	B	H	A	B	A	A	H	H	A	A	A	B	B	B	B	B	A	B	B	A	B	A	H	B
AX-94510900	3B	0	B	B	A	B	A	A	A	A	A	A	B	A	A	B	A	A	A	A	A	A	A	A	B	B	B	B	A	A	B	A	H	A	A	B	A	B	-	A	B	A	B	A	A	B	B	A	A
AX-94777690	3B	0.7	B	B	A	B	A	H	A	A	A	A	B	A	A	B	A	A	A	A	-	A	A	A	B	B	B	B	-	-	B	-	-	-	A	B	A	B	-	A	B	A	B	-	-	B	B	-	-
AX-94853669	3B	1.4	B	B	A	B	A	H	A	A	A	A	B	A	A	B	A	A	A	H	H	A	A	A	B	B	B	B	A	A	B	A	H	H	A	B	A	B	H	A	B	A	B	A	H	B	B	A	H
AX-94660868	3B	1.9	B	B	A	B	A	H	A	A	A	A	B	A	A	B	A	A	A	H	H	A	A	A	B	B	B	B	A	A	B	A	H	-	A	B	A	B	H	A	B	A	B	A	H	B	B	A	H
AX-94509749	3B	2.5	B	B	A	B	A	H	A	A	A	A	B	A	A	B	A	A	A	A	H	A	A	A	B	B	B	B	A	A	B	A	H	H	A	B	A	B	H	A	B	A	B	A	-	B	B	A	H
AX-95081626	3B	3	B	B	A	B	A	-	A	A	A	A	B	A	A	B	A	A	A	A	H	A	A	A	B	B	B	B	A	A	B	A	H	-	A	B	A	B	H	A	B	A	B	A	H	B	B	A	H
AX-94479164	3B	3.3	B	B	A	B	A	H	A	A	A	A	B	A	A	B	A	A	A	A	H	A	A	A	B	B	B	B	-	A	B	A	H	H	A	B	A	B	H	A	B	A	B	A	H	B	B	A	H
AX-94451926	3B	3.7	B	B	A	B	A	H	A	A	A	A	B	A	A	B	A	A	A	A	H	A	A	A	B	B	B	B	A	A	B	A	-	H	A	B	A	B	-	A	B	A	B	A	H	B	B	A	-
AX-94516789	3B	4.1	B	B	A	B	A	H	A	A	A	A	B	A	A	B	A	A	A	A	H	A	A	A	B	B	B	B	A	A	B	A	H	H	A	B	A	B	H	A	B	A	B	A	B	B	B	A	H
AX-94618004	3B	4.6	B	B	A	B	A	B	A	A	A	A	B	A	A	B	A	A	A	A	B	A	A	A	B	B	B	B	A	A	B	A	-	B	A	B	A	B	-	A	B	A	B	A	B	B	B	A	B
AX-94414729	3B	4.9	B	B	A	B	A	H	H	A	A	A	B	A	A	B	A	A	A	A	B	A	A	A	B	B	B	B	A	A	B	A	-	H	A	B	A	B	B	A	B	A	B	A	B	B	B	A	B
AX-95142306	3B	5.8	B	B	A	B	A	H	B	A	A	A	B	A	A	B	A	A	A	A	H	A	A	A	B	B	A	B	A	A	B	A	H	-	A	B	A	B	H	A	B	A	B	A	B	B	B	A	H
AX-94757009	3B	6.4	B	B	A	B	A	-	B	A	A	A	B	A	A	B	A	A	A	A	H	A	A	A	B	A	A	B	A	A	B	A	-	H	A	B	A	B	H	A	B	A	B	A	B	B	B	A	H
AX-94775330	3B	6.7	B	B	A	B	A	-	B	A	A	A	B	A	A	B	A	A	A	A	H	A	A	A	B	A	A	B	A	A	B	A	H	H	A	B	A	B	H	A	B	A	B	A	B	B	B	A	H
AX-95223077	3B	7.1	B	B	A	B	A	-	B	A	A	A	B	A	A	B	A	A	A	A	H	A	A	A	B	A	A	B	A	A	B	A	-	H	A	B	A	B	H	A	B	A	B	A	B	B	B	A	H
AX-94636264	3B	7.1	B	B	A	B	A	H	B	A	A	A	B	A	A	B	-	A	A	A	H	A	A	A	-	A	A	B	A	A	B	A	H	H	A	B	-	B	H	A	B	A	B	A	B	B	-	-	H
AX-94705969	3B	7.6	B	B	A	B	A	H	B	A	A	A	B	A	A	B	A	A	A	A	H	A	A	A	B	A	A	B	A	A	B	A	H	H	A	B	A	B	H	A	B	A	B	A	B	B	B	A	H
AX-95240328	3B	7.9	B	B	A	B	A	H	B	A	A	A	B	A	A	B	A	A	A	A	H	A	A	A	B	A	A	B	A	A	B	A	-	-	A	B	A	B	H	A	B	A	B	A	B	B	B	A	H
AX-94655272	3B	8.2	B	B	A	B	A	H	B	A	A	A	B	A	A	B	-	A	A	A	H	A	A	A	B	A	H	B	A	A	B	A	H	H	A	B	A	B	H	A	B	A	B	A	B	B	B	A	-
AX-94404804	3B	8.6	B	B	A	B	A	H	B	A	A	A	B	A	A	B	A	A	A	A	H	A	A	A	B	A	A	B	A	A	B	A	H	H	A	B	A	B	H	A	B	A	B	A	B	B	B	A	H
AX-94887053	3B	9.1	B	B	A	B	A	-	B	A	A	A	B	A	A	B	A	A	A	A	H	A	A	A	B	A	A	B	A	A	B	A	H	-	A	B	A	B	H	A	B	A	B	A	-	B	B	A	H
AX-94662763	3B	10.1	B	B	A	B	A	A	B	A	A	A	B	A	A	B	A	A	A	A	A	A	A	A	B	A	A	B	A	A	B	A	A	A	A	B	A	B	A	A	B	A	B	A	B	B	H	A	A
AX-94411056	3B	12.8	B	A	A	B	A	A	B	B	A	A	B	H	A	B	A	A	A	A	-	A	A	A	B	A	-	B	A	A	A	A	-	A	A	B	A	B	A	B	A	A	B	A	B	B	B	A	H
AX-94428331	3B	13.1	B	A	A	B	A	A	B	B	A	A	B	H	A	B	A	A	A	A	H	-	A	A	B	A	H	B	A	A	A	A	H	A	A	B	A	B	A	B	A	A	B	A	B	B	B	-	H
AX-94574229	3B	13.6	B	A	A	B	A	A	B	B	A	A	B	H	A	B	A	A	A	A	H	A	A	A	B	A	H	B	A	A	A	A	H	A	A	B	A	B	A	B	A	A	B	A	B	B	B	A	H
AX-94435438	3B	14.1	B	A	A	B	A	A	B	B	A	A	B	H	A	B	A	A	A	A	H	A	A	A	B	A	-	B	A	A	A	A	H	A	A	B	A	B	A	B	A	A	B	A	B	B	B	A	H
AX-94754467	3B	15.3	B	A	B	B	A	A	B	B	A	-	B	H	A	B	A	A	A	A	H	A	A	A	-	A	H	B	A	A	A	A	H	A	A	B	A	B	A	B	A	A	B	A	B	H	B	A	H
AX-94430973	3B	16.1	B	A	B	B	A	A	B	B	A	A	B	H	A	B	A	A	A	A	H	A	A	A	B	A	H	B	A	A	A	A	H	A	A	B	A	B	A	B	A	A	B	A	B	H	B	A	H
AX-94620916	3B	16.6	B	A	B	B	A	A	B	B	A	A	B	H	A	B	A	A	A	A	H	A	A	A	B	A	-	B	A	A	A	A	A	A	A	-	A	B	A	B	A	A	B	A	B	H	B	A	H
AX-94656528	3B	18	B	A	B	B	A	A	B	B	A	A	B	A	A	B	A	A	A	A	A	A	A	A	B	A	A	B	A	A	A	A	A	A	A	B	A	B	A	B	A	A	B	A	B	A	B	A	A
AX-94714017	3B	18.8	B	A	B	B	A	A	B	A	B	A	B	-	A	B	A	A	A	A	A	A	A	A	B	A	A	A	A	A	A	A	A	A	A	B	A	B	A	B	A	A	B	A	B	A	B	A	B
AX-94748385	3B	19.2	B	A	B	B	A	A	B	A	B	A	B	A	A	B	A	A	A	A	H	A	A	A	B	A	A	H	A	A	A	A	-	A	A	B	A	B	A	B	A	A	B	A	B	H	B	A	H
AX-94446828	3B	19.7	B	A	B	B	A	A	B	A	B	A	B	H	A	-	A	A	A	A	H	A	A	A	B	A	H	-	A	A	A	A	H	A	A	B	A	B	A	B	A	A	B	A	B	H	B	A	H
AX-94593149	3B	20.1	B	A	B	B	A	A	B	A	B	A	B	H	A	B	A	A	A	A	H	A	A	A	B	A	H	H	A	A	A	A	-	A	A	B	A	B	A	B	A	A	B	A	B	H	B	A	H
AX-94468489	3B	20.5	B	A	B	B	A	A	B	A	B	A	B	H	A	B	A	A	A	A	H	A	A	A	B	A	H	-	A	A	A	A	H	A	A	B	A	B	A	B	A	A	B	A	B	H	B	A	H
AX-94837831	3B	20.9	B	A	B	B	A	A	B	A	B	A	B	H	A	B	A	A	A	A	H	A	A	A	B	A	H	H	A	A	A	A	H	A	A	B	A	B	A	B	A	A	B	A	B	H	B	A	H
AX-94511929	3B	23.2	B	A	B	A	A	A	H	A	B	A	B	H	A	B	A	A	A	B	H	B	A	A	B	A	H	H	A	A	A	B	H	A	-	B	A	B	A	B	A	A	B	H	B	A	B	H	B
AX-94603989	3B	25.4	B	A	B	A	A	A	B	A	B	A	B	B	A	B	A	A	B	B	H	B	A	-	B	A	-	B	B	A	A	B	B	A	A	B	A	B	A	B	A	A	B	H	B	H	B	B	B
AX-95166693	3B	25.7	B	A	B	A	A	A	B	A	B	A	B	H	A	B	A	A	B	B	H	B	A	H	H	A	H	B	B	A	A	B	B	A	A	B	A	B	A	B	A	A	B	H	B	H	B	B	B
AX-94540236	3B	25.9	B	A	B	A	-	A	B	A	B	A	B	H	A	B	A	A	B	B	H	B	A	H	H	A	H	B	B	A	A	B	B	A	A	B	A	B	A	B	A	A	B	H	B	H	B	B	B
AX-94759710	3B	27.8	B	A	B	A	A	A	B	A	B	A	B	A	A	B	A	A	B	A	H	H	A	H	H	A	B	H	B	A	A	B	B	A	-	B	A	B	A	B	A	A	B	H	B	B	-	B	B
AX-95241551	3B	27.9	B	A	-	A	A	A	B	A	B	A	B	A	A	B	A	A	B	A	H	H	A	-	H	A	B	H	B	A	A	B	B	A	A	B	A	B	A	B	A	A	B	H	B	B	A	B	B
AX-94394857	3B	27.9	B	A	B	A	A	A	B	A	B	A	B	A	A	B	A	A	B	A	H	H	A	H	H	A	B	H	B	A	A	B	B	A	A	B	A	B	A	B	A	A	B	H	B	B	A	B	B
AX-94855510	3B	27.9	B	A	B	A	A	A	B	A	B	A	B	A	A	B	A	A	B	A	H	A	A	H	-	A	B	-	B	A	A	B	B	A	A	B	A	B	A	B	A	A	B	H	B	B	A	B	B
AX-95179399	3B	28.1	B	A	B	A	A	A	B	A	B	A	B	A	A	B	A	A	B	A	H	H	A	H	H	A	B	H	B	A	A	B	B	A	A	B	A	B	A	B	A	A	B	H	B	B	A	B	B
AX-94853252	3B	28.3	B	A	B	A	A	A	B	A	B	A	B	A	A	B	A	A	B	A	H	H	A	H	H	A	B	H	B	A	A	B	B	A	A	B	A	B	A	B	A	A	B	H	B	B	A	B	B
AX-94492579	3B	28.6	B	A	B	A	A	A	B	A	B	A	B	A	A	B	A	A	B	A	H	H	A	H	H	A	B	H	B	A	A	B	B	A	A	B	A	B	A	B	H	A	B	H	B	B	A	B	B
AX-94625710	3B	29.6	B	A	B	A	A	A	B	A	B	A	B	A	A	B	A	A	B	A	B	H	A	H	H	A	B	H	B	A	A	A	B	A	A	B	A	B	A	B	H	A	B	H	B	B	A	B	B
AX-94570899	3B	30.1	B	A	B	A	A	A	B	A	B	A	B	A	-	B	A	A	B	A	B	B	A	-	-	A	B	-	B	A	A	A	B	A	A	B	A	B	A	B	-	A	B	A	B	B	A	B	B
AX-94431037	3B	30.7	B	A	B	A	A	A	B	A	H	A	B	A	H	B	A	A	B	A	B	H	A	H	H	A	B	H	B	A	A	A	B	A	A	B	A	-	A	-	H	A	B	A	-	H	A	B	B
AX-94951437	3B	31.3	B	A	B	A	A	A	B	A	B	A	B	A	H	B	A	A	B	A	B	H	A	H	H	A	B	H	B	A	A	A	B	A	A	B	A	B	A	B	H	A	B	A	B	B	A	B	B
AX-94921030	3B	32.3	B	A	B	A	A	A	B	A	B	A	A	A	H	B	A	A	B	A	B	H	A	H	H	A	B	H	B	A	A	A	B	A	A	A	A	B	A	B	H	A	A	A	B	B	A	B	B
AX-94484329	3B	32.7	B	A	B	A	A	A	B	A	B	A	A	A	H	B	A	A	B	A	B	H	A	H	H	A	B	H	B	A	A	A	B	A	A	A	A	B	A	B	H	A	A	A	B	B	A	B	B
AX-95652997	3B	33.2	B	A	B	A	A	A	B	A	B	A	A	A	B	B	A	A	B	A	B	H	A	H	H	A	B	H	B	A	A	A	B	A	A	A	-	B	A	B	H	A	A	A	B	B	A	B	B
AX-94896508	3B	33.8	B	A	B	A	A	A	B	A	B	A	A	A	-	B	A	A	B	A	B	H	A	H	H	A	B	-	B	A	A	A	B	A	A	A	A	B	A	B	H	A	A	A	B	B	H	B	B
AX-95154536	3B	34.3	B	A	B	A	A	A	B	A	B	A	A	A	H	B	A	A	B	A	B	H	A	H	H	A	B	H	B	A	A	A	B	A	A	A	A	B	A	B	H	A	A	A	H	B	-	B	B
AX-95169625	3B	34.8	B	A	B	A	A	A	B	A	B	A	A	A	H	B	A	A	B	A	B	H	A	H	H	A	B	H	B	A	A	A	B	A	A	A	A	B	A	B	H	A	A	A	B	B	A	B	B
AX-95236049	3B	35.2	B	A	B	A	A	A	B	A	B	A	A	A	A	B	A	A	B	A	B	H	A	H	H	A	B	H	B	A	A	A	B	A	A	A	A	B	A	B	H	A	A	A	B	B	A	B	B
AX-95192877	3B	35.7	B	A	B	A	A	A	B	A	-	A	A	A	A	B	A	A	B	A	B	-	A	-	A	A	B	-	B	A	A	A	B	A	A	A	A	B	A	B	A	A	A	A	B	B	A	B	B
AX-95235158	3B	36.4	B	A	B	A	A	A	B	A	B	A	A	A	-	B	A	A	B	A	B	H	A	H	H	A	B	H	B	A	A	A	B	A	A	A	A	B	A	B	H	A	A	A	B	B	-	B	B
AX-94960425	3B	36.8	B	A	B	A	A	A	B	A	B	A	A	A	H	B	A	A	B	A	B	-	A	-	H	A	B	B	B	A	A	A	B	A	A	A	A	B	A	B	B	A	A	A	B	B	A	B	B
AX-94843569	3B	37.3	B	A	B	A	A	A	B	A	B	A	A	A	H	B	A	A	B	A	B	H	A	H	H	A	B	H	B	A	A	A	B	A	A	-	A	B	A	B	H	A	A	A	B	B	A	B	B
AX-94511615	3B	37.7	B	A	B	A	A	A	B	A	B	A	A	A	H	B	A	A	B	A	B	H	A	H	H	A	B	H	B	A	A	A	B	A	A	A	A	B	A	B	H	A	A	A	B	B	A	B	B
AX-95163340	3B	38.6	B	A	B	A	A	A	B	A	B	A	A	A	H	B	A	A	B	A	B	H	A	H	H	A	B	H	B	A	A	A	B	A	A	A	A	B	B	B	H	A	A	A	B	B	A	B	B
AX-94480522	3B	39.2	B	A	B	A	A	A	B	A	B	A	A	A	H	B	A	A	B	A	B	H	A	H	H	A	B	H	B	A	A	A	B	A	A	A	A	B	B	B	H	A	A	A	B	B	A	B	B
AX-95631477	3B	39.9	B	A	B	A	A	A	B	A	B	A	A	A	H	B	A	A	B	A	B	H	A	H	H	A	B	H	B	A	A	A	B	A	A	A	A	B	B	B	H	A	A	A	B	B	A	B	B
AX-94442632	3B	40.5	B	A	B	A	A	A	B	A	B	A	A	A	H	B	A	A	B	A	B	H	A	H	H	A	B	H	B	A	A	A	B	A	A	A	A	B	B	B	H	A	A	A	B	B	A	B	B
AX-95185895	3B	41.1	B	A	B	A	A	A	B	A	B	A	A	A	H	B	A	A	B	A	B	H	A	H	H	A	B	H	B	A	A	A	B	A	A	A	A	B	B	B	H	A	A	A	B	B	A	B	B
AX-95630187	3B	41.5	B	A	B	A	A	A	B	A	B	A	A	A	H	B	A	A	B	A	B	H	A	H	H	A	B	H	B	A	A	A	B	A	A	A	A	B	B	B	H	A	A	A	B	B	A	B	B
AX-94476058	3B	42.1	B	A	B	A	A	A	B	A	B	A	A	A	H	B	A	A	B	A	B	H	A	H	H	A	B	H	B	A	A	A	B	A	A	A	A	B	B	B	H	A	A	A	B	B	A	B	B
AX-95128040	3B	42.7	B	A	B	A	A	A	B	A	B	A	A	A	H	B	A	A	-	A	B	H	A	H	H	A	B	H	A	A	A	A	B	A	A	A	A	B	B	-	-	A	A	A	B	B	A	B	B
AX-94857800	3B	43.4	B	A	B	A	A	A	B	A	H	A	A	A	H	B	A	A	B	A	B	H	A	H	H	A	B	H	A	A	A	A	B	A	A	A	A	B	B	B	H	A	A	A	B	B	A	B	B
AX-94619709	3B	44.3	B	A	B	A	A	A	B	A	B	A	A	A	H	B	A	A	B	A	B	H	A	H	H	A	B	H	A	A	A	A	B	A	A	A	A	B	B	B	H	A	A	A	B	B	A	B	B
AX-94397852	3B	44.9	B	A	B	A	A	A	B	A	B	A	A	A	H	B	A	A	B	A	B	H	A	H	H	A	H	H	A	A	A	A	B	A	A	A	A	B	B	B	H	A	A	A	B	B	A	B	B
AX-94433664	3B	45.8	B	A	B	A	A	A	B	A	B	A	A	A	H	B	A	A	B	A	B	H	A	H	H	A	B	H	A	A	A	A	B	A	A	A	A	B	B	B	H	A	A	A	B	B	A	B	B
AX-94409249	3B	45.8	B	A	B	A	A	A	B	A	B	A	A	A	H	B	H	A	B	A	B	H	A	H	H	A	B	H	A	A	A	-	B	A	A	A	A	B	B	B	H	A	A	A	B	B	-	B	B
AX-94576018	3B	45.8	B	A	B	A	A	A	-	A	B	A	A	A	-	B	-	A	B	A	B	H	A	H	H	A	B	-	A	A	-	A	B	A	A	A	-	B	B	B	-	-	A	A	-	B	-	B	B
AX-94604542	3B	45.8	B	A	B	A	A	A	B	A	B	A	A	A	H	B	A	A	B	A	B	-	A	H	A	A	B	H	A	A	A	A	B	A	A	A	A	B	B	B	-	A	A	A	B	B	H	B	B
AX-94679757	3B	45.8	B	A	B	A	A	A	B	A	B	A	A	A	H	B	A	A	B	A	B	-	A	H	H	A	B	H	A	A	A	A	B	A	A	A	A	B	B	B	H	A	A	A	B	B	H	B	B
AX-94686079	3B	45.8	B	A	B	A	A	A	B	A	B	A	A	A	H	B	A	A	B	A	B	-	A	-	H	A	B	H	A	A	A	A	B	A	A	A	A	B	B	B	H	A	A	A	B	B	H	B	B
AX-94690406	3B	45.8	B	A	B	A	A	A	B	A	B	A	A	A	H	B	A	A	B	A	B	H	A	H	H	A	B	H	A	A	A	A	B	A	A	A	A	B	B	B	-	A	A	A	B	B	H	B	B
AX-94841277	3B	45.8	B	A	B	A	A	A	B	A	B	A	A	A	H	B	A	A	B	A	B	H	A	H	H	A	B	H	A	A	A	A	B	A	A	A	A	B	B	B	H	A	A	A	B	B	H	B	B
AX-95106076	3B	45.8	B	A	B	A	A	A	B	A	B	A	A	A	-	B	A	A	B	A	B	-	A	H	H	A	B	-	A	A	A	A	B	A	A	A	A	B	B	B	H	A	A	A	B	B	H	B	B
AX-94849868	3B	46.3	B	A	B	A	A	A	B	A	B	A	A	A	H	B	A	A	B	A	B	H	A	H	H	A	B	H	A	A	A	A	B	A	A	A	A	B	B	B	H	A	A	A	B	B	H	B	B
AX-95016211	3B	46.7	B	A	B	A	A	A	B	A	B	A	A	A	H	B	A	A	B	A	B	H	A	H	-	A	B	H	A	A	A	A	B	A	A	A	A	B	B	B	H	A	A	A	B	B	H	B	B
AX-94405819	3B	47.1	B	A	B	A	A	A	B	A	B	A	A	A	H	B	A	A	B	A	B	H	A	H	H	A	B	H	A	A	A	A	B	A	A	A	A	B	B	B	H	A	A	A	B	B	H	B	B
AX-95181743	3B	47.5	B	A	B	A	A	A	B	A	B	A	A	A	H	B	A	A	B	A	B	H	A	-	-	A	B	H	A	A	A	A	B	A	A	A	A	B	B	-	-	A	A	A	B	B	H	B	B
AX-95078084	3B	48.1	B	A	B	A	A	-	B	A	B	A	A	A	H	B	A	A	B	A	B	A	A	H	-	A	B	H	A	A	A	A	B	A	A	A	A	B	B	H	H	A	A	A	B	B	H	B	B
AX-94550858	3B	48.5	B	A	B	A	A	A	B	A	B	A	A	A	H	B	A	A	B	A	B	H	A	H	H	A	B	-	A	A	A	A	B	A	A	A	A	B	B	B	H	A	A	A	B	B	H	B	B
AX-94505591	3B	48.8	B	A	B	A	A	A	B	A	B	A	A	A	H	B	A	A	B	A	B	H	A	H	H	A	B	H	A	A	A	A	B	A	A	A	A	B	B	B	H	A	A	A	B	B	H	B	B
AX-94424659	3B	49.2	B	A	B	A	A	A	B	A	B	A	A	A	H	B	A	A	B	A	B	H	A	H	H	A	B	H	A	A	A	A	B	A	A	A	A	B	B	B	H	A	A	A	B	B	H	B	B
AX-94526408	3B	49.6	B	A	B	A	A	A	B	A	B	A	A	A	H	B	A	A	B	A	B	H	A	H	H	A	B	H	A	A	A	A	B	A	A	A	A	B	B	B	H	A	A	A	B	B	H	B	B
AX-94676659	3B	50	B	A	B	A	A	A	B	A	B	A	A	A	H	B	A	A	B	A	B	H	A	H	H	A	B	H	A	A	A	A	B	A	A	A	A	B	B	B	H	A	A	A	B	B	H	B	B
AX-94417491	3B	50.4	B	A	B	A	A	A	B	A	B	A	A	A	H	B	A	A	B	A	B	H	A	H	H	A	B	H	A	A	A	A	B	A	A	A	A	B	B	B	H	A	A	A	B	B	H	B	B
AX-95209627	3B	50.8	B	A	B	A	A	A	B	A	B	A	A	A	H	B	A	A	B	A	B	H	A	H	H	A	B	H	A	A	A	A	B	A	A	A	A	B	B	B	H	A	A	A	B	B	H	B	B
AX-95223925	3B	51.2	B	A	B	A	A	A	B	A	B	A	A	A	H	B	A	A	B	A	B	H	A	H	H	A	B	H	A	A	A	A	B	A	A	A	A	B	B	B	H	A	A	A	B	B	H	B	B
AX-94571789	3B	51.6	B	A	B	A	A	A	B	A	B	A	A	A	H	B	A	A	B	A	B	H	A	H	H	A	B	H	A	A	A	A	B	A	A	A	A	B	B	B	H	A	A	A	B	B	H	B	B
AX-95081635	3B	51.9	B	A	B	A	A	A	B	A	B	A	A	A	H	B	A	A	B	A	B	H	A	H	H	A	B	H	A	A	A	A	B	A	A	A	A	B	B	B	H	A	A	A	B	B	H	B	B
AX-94567252	3B	52.2	B	A	B	A	A	A	B	A	B	A	A	A	H	B	A	A	B	A	B	H	A	-	-	A	B	-	A	A	A	A	B	A	A	A	A	B	B	B	H	A	A	A	B	B	H	B	B
AX-94499509	3B	52.5	B	A	B	A	A	A	B	A	B	A	A	A	H	B	A	A	B	A	B	H	A	H	H	A	B	H	A	A	A	A	B	A	A	A	A	B	B	B	H	A	A	A	B	B	H	B	B
AX-94430300	3B	52.9	B	A	B	A	A	A	B	A	B	A	A	A	H	B	A	A	B	A	B	H	A	H	H	A	B	H	A	A	A	A	B	A	A	A	A	B	B	B	H	A	A	A	B	B	H	B	B
AX-94803344	3B	53.2	B	A	B	A	A	A	B	A	B	A	A	A	-	B	A	A	B	A	B	H	A	H	-	A	B	H	A	A	A	A	B	A	A	A	A	B	B	B	-	A	A	A	B	B	H	B	B
AX-94886515	3B	53.3	B	A	B	A	A	A	B	A	B	A	A	A	H	B	-	A	B	A	B	H	A	H	H	A	B	H	A	A	A	A	B	A	A	A	A	B	B	B	H	A	A	A	B	B	-	B	B
AX-94742036	3B	53.8	B	-	B	A	A	A	B	A	B	-	A	A	H	B	A	-	B	A	B	H	A	H	H	A	B	H	A	A	A	A	B	H	-	A	A	H	B	B	H	A	A	A	-	B	H	-	B
AX-95093481	3B	54.4	B	A	B	A	A	A	B	A	B	A	A	A	-	B	A	A	B	A	B	H	A	-	H	-	B	H	A	A	A	A	B	-	A	A	A	B	B	B	H	A	A	A	B	B	-	B	B
AX-95112740	3B	54.8	B	A	B	A	A	A	B	A	B	A	A	A	H	B	A	A	B	A	B	H	A	H	H	A	B	H	A	A	A	A	B	A	A	A	A	B	B	B	H	A	A	A	B	B	H	B	B
AX-94791212	3B	55.2	B	A	B	A	A	A	B	A	B	A	A	A	H	B	A	A	B	A	B	H	A	H	H	A	B	H	A	A	A	A	B	A	A	A	A	B	B	B	-	A	A	A	B	B	H	B	B
AX-94492041	3B	55.5	B	A	B	A	A	A	B	A	B	A	A	A	H	B	A	A	B	A	B	H	A	H	H	A	B	H	-	A	A	A	B	A	A	A	A	B	B	B	A	A	A	A	B	B	H	B	B
AX-94552114	3B	55.9	B	A	B	A	A	A	B	A	B	A	A	A	H	B	A	A	B	A	B	H	A	H	H	A	B	H	A	A	A	A	B	A	A	A	A	B	B	B	H	A	A	A	B	B	H	B	B
AX-94517169	3B	56.3	B	A	B	A	A	A	B	A	B	A	A	A	H	B	A	A	B	A	B	H	A	H	H	A	B	H	A	A	A	A	B	A	A	A	A	B	B	B	H	A	A	A	B	B	H	B	B
AX-94504393	3B	56.6	B	A	B	A	A	A	B	A	B	A	A	A	H	B	A	A	B	A	B	H	A	H	H	A	B	H	A	A	A	A	B	A	A	A	A	B	B	B	H	A	A	A	B	B	H	B	B
AX-94721496	3B	57.1	B	A	B	A	A	A	B	A	B	A	A	A	H	B	A	A	B	A	B	H	A	H	H	A	B	H	A	A	A	A	B	A	A	A	A	B	B	A	H	A	A	A	B	B	H	B	B
AX-94383985	3B	57.5	B	A	B	A	A	A	B	A	B	A	A	A	H	B	A	A	B	A	B	H	A	H	H	A	B	H	A	A	A	A	B	A	A	A	A	B	B	A	H	A	A	A	B	B	H	B	B
AX-94416897	3B	57.9	B	A	B	A	A	A	B	A	B	A	A	A	H	B	A	A	B	A	B	H	A	H	H	A	B	H	A	A	A	A	B	A	A	A	A	B	B	A	H	A	A	A	B	B	H	B	B
AX-94792933	3B	58.4	B	A	B	A	A	A	B	A	B	A	A	A	H	B	A	A	B	A	B	H	A	H	H	A	B	H	A	A	A	A	B	A	A	A	A	B	B	A	H	A	A	A	B	B	H	B	B
AX-94543207	3B	58.5	B	A	B	A	A	-	B	A	B	A	A	A	H	B	A	A	B	A	B	H	A	-	H	A	B	H	A	A	A	A	B	A	A	A	A	B	B	A	H	A	A	A	B	B	H	B	B
AX-94654713	3B	59.3	B	A	B	A	A	A	B	A	B	A	A	A	B	B	A	A	B	A	B	B	A	B	B	A	B	B	A	A	A	A	B	A	A	A	A	B	B	A	B	A	A	A	B	B	B	B	B
AX-95131118	3B	59.3	B	A	B	A	A	A	B	A	B	A	A	A	B	B	A	A	B	A	B	B	A	B	B	A	B	B	A	A	A	A	B	A	A	A	A	B	B	A	B	A	A	A	B	B	B	B	B
AX-95210006	3B	59.3	B	A	B	A	A	A	B	A	B	A	A	A	B	B	A	A	B	A	B	B	A	B	-	A	B	H	A	A	A	A	B	A	A	A	A	B	B	A	-	A	A	A	B	B	B	B	B
AX-95244045	3B	61	B	A	B	B	A	A	B	A	A	A	A	A	-	B	A	A	A	A	B	B	A	-	A	A	B	A	A	A	A	A	B	A	A	B	A	B	B	A	H	A	A	A	B	B	H	B	B
AX-95157031	3B	61.8	B	A	B	B	A	A	B	A	A	A	A	A	H	B	A	A	A	A	B	B	A	H	A	B	B	A	A	A	A	A	B	A	A	B	A	B	B	A	H	A	A	A	B	B	-	B	B
AX-94493396	3B	62	B	A	B	B	A	A	B	A	A	A	A	A	-	B	A	A	A	A	B	B	A	H	A	B	B	A	A	A	A	A	B	A	A	B	A	B	B	A	-	A	A	A	B	B	H	B	B
AX-95215550	3B	62	B	A	B	B	A	A	B	A	A	A	A	A	H	B	A	A	A	A	B	B	A	H	A	B	B	A	A	A	A	A	B	A	A	B	A	B	B	A	H	A	A	A	B	B	-	B	B
AX-95197811	3B	62.4	B	A	B	B	A	A	B	A	A	A	A	A	H	B	A	A	A	H	B	B	A	B	A	B	B	A	A	A	A	A	B	A	A	B	A	B	B	A	H	A	A	A	B	B	H	B	B
AX-94418850	3B	63.4	-	A	B	B	A	A	B	A	A	A	A	A	B	B	A	A	A	A	B	B	A	B	A	B	B	A	A	A	A	A	B	A	A	B	A	B	B	A	B	-	A	A	B	B	B	B	B
AX-95630127	3B	66.7	A	H	B	A	A	A	A	A	A	A	A	H	B	-	A	A	B	A	B	B	B	B	A	B	B	A	A	A	A	-	B	A	A	H	A	B	B	A	B	H	A	A	H	-	A	B	B
AX-94520753	3B	67.7	A	H	B	A	A	A	A	A	A	A	A	-	B	B	A	A	B	A	B	B	B	B	A	B	B	A	A	A	A	A	B	A	A	B	A	B	B	A	B	H	A	A	H	A	-	B	H
AX-94649680	3B	68.2	A	B	B	A	A	A	A	A	A	A	A	-	B	B	A	A	B	A	B	B	B	B	A	B	B	A	A	A	A	A	B	A	A	B	A	B	B	A	-	B	A	A	-	A	H	B	A
AX-94623216	3B	68.4	-	B	B	A	A	A	H	A	-	A	A	B	B	B	A	A	B	A	B	B	B	B	A	B	B	-	A	A	-	A	B	A	A	B	A	B	B	A	B	B	A	A	B	A	B	B	A
AX-94731193	3B	69.3	A	-	B	A	A	A	A	A	A	A	A	B	B	B	A	A	B	A	B	B	B	B	A	B	B	A	A	A	B	B	B	A	A	B	A	B	B	A	-	-	A	A	H	A	H	B	A
AX-95629294	3B	69.9	A	H	B	A	-	A	A	A	A	A	A	H	B	B	A	A	B	A	B	B	B	B	A	B	B	-	A	A	B	B	B	-	A	B	A	B	B	-	H	A	-	H	-	H	H	B	A
AX-94537698	3B	71	A	B	B	-	A	-	-	A	A	-	A	H	B	B	A	A	B	A	B	B	B	B	A	B	B	-	A	A	B	B	B	-	A	B	A	B	B	A	H	H	A	A	H	A	H	B	A
AX-95233557	3B	71.6	A	B	B	A	A	A	A	A	A	A	A	H	B	B	A	A	-	A	B	B	B	B	A	B	B	A	A	A	B	B	B	A	A	B	-	B	B	A	B	A	A	A	-	A	-	B	A
AX-95658958	3B	71.9	A	B	B	A	A	A	A	A	A	A	A	H	B	B	A	A	H	A	B	B	B	B	A	B	B	A	A	A	B	B	B	A	A	B	A	B	B	A	B	A	A	A	H	A	H	B	A
AX-95098029	3B	72.4	A	B	B	A	A	A	A	A	A	A	A	H	B	B	A	A	H	A	B	B	B	B	A	B	B	A	A	A	B	B	B	A	A	B	A	B	B	A	B	A	A	A	H	A	H	B	A
AX-94455923	3B	72.9	A	B	B	A	A	A	A	A	A	A	A	H	B	B	A	A	-	A	B	B	B	B	A	B	B	A	A	A	B	B	B	A	A	B	A	B	B	A	B	A	A	A	H	A	H	B	A
AX-94736474	3B	73.4	A	B	B	A	A	A	A	A	A	A	A	H	B	B	A	A	H	A	B	B	B	B	A	B	B	A	A	A	B	B	B	A	A	B	A	B	B	A	B	A	A	A	H	A	H	B	A
AX-94589140	3B	74.1	A	B	B	A	A	A	A	A	A	A	A	H	B	B	A	B	H	A	B	B	B	B	A	B	B	A	A	A	B	B	B	A	A	B	A	B	B	A	B	A	A	A	H	A	H	B	A
AX-94516395	3B	75	H	B	B	A	-	A	H	A	A	A	A	H	B	B	A	B	H	A	B	B	B	B	A	B	B	A	A	A	B	B	B	A	A	B	A	B	B	A	B	A	A	A	H	A	H	B	A
AX-94610348	3B	75.8	A	B	B	A	A	A	H	-	A	A	H	B	B	B	A	B	-	A	B	B	B	B	A	B	B	A	A	A	B	B	B	A	A	B	A	B	B	-	B	A	A	A	H	A	H	B	A
AX-94572470	3B	76.4	A	B	B	A	A	A	A	A	A	A	A	H	B	B	A	-	H	A	B	B	B	B	A	B	B	A	A	A	B	B	B	A	A	B	A	B	H	A	B	A	A	A	H	A	H	B	A
AX-94671460	3B	78.2	A	A	B	A	-	A	A	A	B	A	A	A	B	B	A	B	A	B	B	B	B	B	A	B	B	A	A	A	A	B	B	A	A	B	A	A	B	A	A	A	A	A	-	A	H	B	A
AX-95075690	3B	78.8	A	A	B	A	A	A	A	B	B	A	A	H	B	B	A	B	H	B	B	B	B	B	A	B	B	A	A	A	A	B	B	A	A	B	A	A	B	A	A	A	A	A	H	A	H	B	A
AX-94481626	3B	79.3	A	A	B	A	A	A	A	B	B	A	A	H	B	B	A	B	H	B	B	B	B	B	A	B	B	A	A	A	A	B	B	A	A	B	A	A	B	A	A	A	A	A	A	A	H	B	A
AX-94413295	3B	79.6	A	A	B	A	A	A	A	B	B	A	A	H	B	B	A	B	H	B	B	B	B	B	A	B	B	A	A	A	A	B	B	A	A	B	A	A	B	A	A	A	A	A	H	A	H	B	A
AX-94771710	3B	80	A	A	B	A	A	A	A	B	B	A	A	H	B	B	A	B	H	B	B	B	B	B	A	B	B	A	A	A	A	B	B	A	A	B	A	A	B	A	A	A	A	A	H	A	H	B	A
AX-94668183	3B	80.3	A	A	B	A	A	A	A	B	B	A	A	H	B	B	A	B	H	B	B	B	B	B	A	B	B	A	A	A	A	B	B	A	A	B	A	A	B	A	A	A	A	A	H	A	H	B	A
AX-95221929	3B	80.6	A	A	B	A	A	A	A	B	B	A	A	H	B	B	A	B	H	B	B	B	B	B	A	B	B	A	A	A	A	B	B	A	A	B	A	A	B	A	A	A	A	A	H	A	H	B	A
AX-95244236	3B	81.1	A	A	B	A	A	A	A	B	-	A	A	-	B	B	A	B	-	B	B	B	B	B	A	B	B	A	A	A	A	B	B	A	A	B	A	A	B	A	A	A	A	A	H	A	A	B	A
AX-94583491	3B	83.5	A	A	-	A	A	A	H	B	H	A	A	B	B	B	A	-	A	B	A	B	B	B	B	A	B	A	A	A	A	B	B	A	A	B	A	-	B	A	A	A	A	A	A	A	H	B	A
AX-95229843	3B	83.6	A	A	B	A	A	A	B	B	H	A	A	B	B	B	A	B	A	B	A	B	B	B	B	A	B	A	A	A	A	B	B	A	A	B	A	H	B	A	A	A	A	A	A	A	H	B	A
AX-94731996	3B	83.8	A	A	B	A	A	A	B	B	H	A	A	B	B	B	A	B	A	B	A	B	B	B	B	A	B	A	A	A	A	B	B	A	A	B	A	H	B	A	A	A	A	A	A	A	-	B	A
AX-94843318	3B	84.2	A	A	B	A	A	A	B	B	-	A	A	B	B	B	A	B	B	B	A	B	B	B	B	A	B	A	A	A	A	B	B	A	A	B	A	H	B	A	A	A	A	A	A	A	H	B	A
AX-94863332	3B	84.5	H	A	B	A	A	A	B	B	H	-	H	B	B	B	A	B	-	B	A	B	B	B	B	A	B	A	A	A	A	B	B	A	A	B	-	H	B	A	A	A	A	-	A	A	H	B	H
AX-94828489	3B	87.3	H	A	B	A	A	A	-	B	-	A	B	B	B	B	A	B	-	B	B	B	B	B	B	-	B	B	A	H	A	B	-	A	A	B	A	B	B	A	A	A	A	B	H	A	H	B	H
AX-94425087	3B	87.5	A	A	B	A	A	A	H	B	H	A	B	B	B	B	A	B	A	B	B	B	B	B	B	A	B	B	A	H	A	B	H	A	A	B	A	B	B	A	A	A	A	B	H	A	H	B	H
AX-95119250	3B	87.8	A	A	B	A	A	A	H	B	H	A	B	B	B	B	A	B	A	B	B	B	B	B	B	A	B	B	A	H	A	B	H	A	A	-	A	B	B	A	A	A	A	B	H	A	-	B	H
AX-94652021	3B	88.8	A	A	B	A	A	A	H	B	H	A	B	B	B	B	A	B	A	B	B	B	B	B	B	A	B	-	A	H	A	B	H	A	A	B	B	B	B	A	A	A	A	B	H	A	A	B	H
AX-94474153	3B	89.4	A	A	B	A	A	A	H	B	H	A	B	B	B	B	A	B	A	B	B	B	B	B	B	A	B	B	A	H	A	B	H	A	A	B	B	B	B	A	A	A	A	B	H	A	A	B	H
AX-94647273	3B	89.7	A	A	B	A	A	A	H	B	A	A	B	B	B	B	A	B	A	B	B	B	B	B	B	A	B	B	A	H	A	B	H	A	A	B	B	B	B	A	A	A	A	B	H	A	A	B	-
AX-94527055	3B	90.6	A	A	B	A	A	A	H	B	H	A	B	B	B	B	A	B	A	B	B	B	B	B	B	A	B	B	A	H	A	B	H	A	A	B	B	B	B	A	A	A	A	B	H	A	A	B	H
AX-94509117	3B	91.6	A	A	B	A	A	A	B	B	H	A	B	B	B	B	A	A	A	B	B	B	B	B	B	A	B	B	A	H	A	B	H	A	A	H	B	B	H	A	A	A	A	-	H	A	A	B	-
AX-94428563	3B	93	A	A	H	A	A	A	-	B	B	A	B	B	B	H	A	A	A	B	B	B	B	B	B	A	B	B	A	-	A	B	-	A	A	B	B	B	H	A	A	A	A	-	-	A	A	B	H
AX-94522472	3B	94.3	A	A	B	A	A	A	H	B	B	A	B	B	B	B	A	A	A	B	B	B	B	B	B	A	B	B	-	H	A	B	H	A	A	B	B	B	H	A	A	A	A	A	H	-	A	B	H
AX-94456387	3B	94.9	A	A	B	A	A	A	H	B	B	A	B	B	B	B	A	A	A	B	B	B	B	B	B	A	B	B	A	H	A	B	-	A	A	B	B	B	H	A	A	A	A	A	-	-	A	B	H
AX-94673020	3B	95.6	A	A	B	A	A	A	B	B	B	A	B	B	B	B	A	A	A	B	B	B	B	B	B	A	B	B	A	B	A	B	B	A	A	B	B	B	B	A	A	A	A	A	B	A	A	B	B
AX-94950505	3B	96	A	A	B	A	A	A	-	B	-	A	B	B	B	B	A	A	A	B	B	B	B	B	B	A	B	B	A	H	A	B	-	A	A	B	B	B	-	A	A	A	A	A	H	A	A	B	H
AX-95012208	3B	96.1	A	A	B	-	A	A	A	B	H	A	B	B	B	B	A	A	A	B	B	B	B	B	B	A	B	B	-	B	A	B	H	A	A	B	B	B	H	A	A	A	A	A	-	A	A	B	H
AX-94762065	3B	96.5	A	A	B	A	A	A	H	B	-	A	B	B	B	B	A	A	A	B	B	B	B	B	B	A	B	B	A	-	A	B	B	A	A	B	B	B	H	A	A	A	A	A	H	A	A	B	H
AX-95174625	3B	96.7	A	A	B	A	A	A	-	B	H	A	B	B	B	B	A	A	A	B	B	B	B	B	B	A	B	B	A	H	A	B	-	A	A	B	B	B	H	H	A	A	A	A	H	A	A	B	H
AX-94976073	3B	96.9	A	-	B	A	A	A	H	B	H	A	B	B	B	B	A	A	A	B	B	B	B	B	B	A	B	B	A	H	A	B	H	A	-	B	B	B	H	A	A	A	A	A	-	A	A	B	H
AX-94400252	3B	104.4	B	B	B	B	A	B	A	B	B	A	B	A	B	B	A	H	B	A	B	B	H	B	B	A	B	B	B	H	H	A	B	A	B	B	B	A	B	B	B	A	B	H	B	A	A	B	H
AX-94556145	3B	104.9	B	B	B	B	A	B	A	B	B	A	B	A	B	B	A	-	B	A	B	B	H	B	B	A	B	B	B	-	B	A	B	A	B	B	B	A	B	B	B	A	B	H	B	A	A	B	H
AX-95131891	3B	105	B	B	B	B	A	B	A	B	B	A	B	A	B	B	A	H	B	A	B	B	H	B	B	A	B	B	B	A	H	A	B	A	B	B	H	A	B	B	B	A	B	H	B	A	A	B	H
AX-94401378	3B	105.3	B	B	B	B	A	B	A	B	B	A	B	A	B	B	A	-	B	A	B	B	H	B	B	A	B	B	B	H	H	A	B	A	B	B	B	A	B	B	B	A	B	H	B	A	A	B	H
AX-94799334	3B	105.7	B	B	B	B	A	B	A	B	B	A	B	A	B	B	A	H	B	A	B	B	H	B	B	A	B	B	B	H	H	A	B	A	B	B	B	A	B	B	B	A	B	H	B	A	A	B	H
AX-94390743	3B	106.3	B	B	B	B	A	B	A	B	B	A	B	A	B	B	A	H	B	A	B	B	H	B	B	A	B	B	B	H	H	A	B	A	B	B	B	A	B	B	B	A	-	H	B	A	A	B	H
AX-95256159	3B	106.9	B	B	B	A	A	B	A	B	B	A	B	A	B	B	A	H	B	A	B	B	H	B	B	A	B	B	B	H	H	A	B	A	B	B	B	A	B	B	B	A	B	H	B	A	A	B	H
AX-94770569	3B	107.2	B	B	B	A	-	B	A	B	B	A	B	A	B	B	A	H	B	A	B	B	H	B	B	A	B	B	B	H	H	A	B	-	B	B	B	A	B	B	B	-	B	H	B	A	A	B	H
AX-94730983	3B	107.4	B	B	B	A	A	B	A	B	B	A	B	A	B	B	A	H	B	A	B	B	H	B	B	A	B	B	B	A	H	A	B	-	B	B	B	A	B	B	B	-	B	-	B	A	A	B	H
AX-94580748	3B	108	B	B	B	A	A	B	A	A	B	A	B	A	B	B	A	H	B	A	B	B	H	B	B	A	B	B	B	H	H	A	B	A	B	B	B	A	B	B	B	A	B	H	B	A	A	B	H
AX-95195991	3B	108.1	B	B	B	A	A	B	A	-	B	A	B	A	B	B	A	H	B	A	B	B	A	B	B	A	B	B	B	H	-	A	B	A	B	B	B	A	B	B	B	A	B	-	B	A	A	B	H
AX-95208179	3B	108.1	B	B	B	A	A	B	A	A	B	A	B	A	B	B	A	-	B	A	B	B	A	B	B	A	B	B	B	-	-	A	B	A	B	B	B	A	B	B	B	A	B	-	B	A	A	B	H
AX-95136479	3B	109.6	B	B	B	A	A	B	A	A	B	A	H	A	A	B	A	-	B	A	B	B	B	B	B	A	B	B	B	A	H	A	-	A	B	A	-	A	B	B	B	A	B	H	B	A	A	B	-
AX-95088453	3D	0	B	A	A	H	A	A	H	B	H	A	B	B	B	B	B	B	A	B	B	A	B	B	A	B	A	A	A	A	B	A	B	B	A	H	B	A	A	B	A	B	B	A	B	A	A	B	A
AX-94455296	3D	4	B	A	A	A	B	B	-	B	B	A	B	B	B	B	B	A	A	B	B	A	B	B	A	B	A	A	B	A	B	A	B	B	A	B	B	B	B	B	A	B	B	A	B	A	A	B	A
AX-94524011	3D	4.3	B	A	A	A	B	B	H	B	B	A	B	B	B	B	B	A	A	B	B	A	B	B	A	B	H	A	B	A	B	A	B	B	A	B	B	B	B	B	A	B	B	A	B	A	A	B	A
AX-95009265	3D	4.9	B	A	A	A	B	B	H	B	B	A	B	B	B	B	B	-	A	B	B	A	B	B	A	B	H	A	B	A	B	A	B	B	A	B	B	B	B	B	A	B	H	A	B	A	-	B	A
AX-95101740	3D	5	B	A	A	A	B	B	H	B	B	A	B	B	B	B	B	A	A	B	B	A	B	B	A	B	-	A	B	A	B	A	B	B	A	B	B	B	B	B	A	B	B	A	B	A	A	B	A
AX-94480620	3D	5.5	B	A	A	A	B	B	H	B	B	A	B	B	H	B	B	A	A	B	B	A	B	B	A	B	H	A	B	A	B	A	B	B	A	A	B	B	B	B	A	B	B	A	B	A	A	B	A
AX-95652296	3D	7.7	B	A	A	A	B	A	A	B	B	A	B	B	H	B	B	A	A	B	B	A	B	B	A	A	H	A	B	A	B	B	B	B	A	A	B	B	B	B	A	B	B	A	B	H	A	B	A
AX-95174443	3D	12.1	B	A	A	A	B	A	A	A	B	A	B	B	-	B	B	A	A	B	B	-	B	B	A	A	A	H	B	A	B	B	B	B	A	B	B	B	B	B	A	B	A	A	B	-	A	B	A
AX-95113088	3D	12.5	B	A	A	A	B	A	A	A	B	A	B	B	H	B	B	A	A	B	B	H	B	B	A	A	A	H	B	A	B	B	B	B	A	B	B	B	B	B	A	B	A	A	B	H	A	B	A
AX-94958018	3D	13.1	B	A	A	A	B	A	A	A	B	A	B	B	-	B	B	A	A	B	B	H	B	B	A	A	A	H	B	A	B	B	B	B	A	B	B	B	B	B	A	B	A	A	B	H	A	B	A
AX-94957332	3D	13.3	B	A	A	A	B	A	A	A	B	A	B	B	A	B	B	A	A	B	B	-	B	B	A	A	A	-	B	A	B	B	B	B	A	B	B	B	B	B	A	B	A	A	B	H	A	B	A
AX-94543309	3D	13.7	B	A	A	A	B	A	A	A	B	A	B	B	H	B	B	A	A	B	B	H	B	B	A	A	A	H	B	A	B	B	B	B	A	B	B	B	B	B	A	B	A	A	B	H	A	B	A
AX-95124134	3D	14.4	B	A	A	A	B	A	A	A	B	A	B	B	H	B	B	A	A	B	B	H	B	B	A	A	A	H	B	A	B	B	B	B	A	B	B	B	B	B	A	B	A	A	B	H	A	B	A
AX-94384986	3D	15	B	A	A	A	B	A	A	A	B	A	B	B	H	B	B	A	A	B	B	H	B	B	A	A	A	H	B	A	B	B	B	B	A	B	B	B	B	B	A	B	A	A	B	H	A	B	A
AX-94928882	3D	15.6	B	A	A	A	B	A	A	A	B	A	B	B	H	B	B	A	A	B	B	H	B	B	A	A	A	H	B	A	B	B	B	B	A	B	B	B	B	B	A	B	A	A	B	H	A	B	A
AX-94793174	3D	16.2	B	A	A	A	B	A	A	A	B	A	B	B	H	B	B	A	A	B	B	H	B	B	A	A	A	H	B	A	B	B	B	B	A	B	B	B	B	B	A	B	A	A	B	H	A	B	A
AX-94598770	3D	16.7	B	A	A	A	B	A	A	A	B	A	B	B	H	B	B	A	A	B	B	H	B	B	A	A	A	H	B	A	B	B	B	B	A	B	B	B	B	B	A	B	A	A	B	-	A	B	A
AX-94392971	3D	17.2	B	A	A	A	B	A	A	A	B	A	B	B	H	B	B	A	A	B	B	H	B	B	A	A	A	H	B	A	B	B	B	B	A	B	B	B	B	B	A	B	A	A	B	H	A	B	A
AX-95205663	3D	17.7	B	A	A	A	B	A	A	A	B	A	B	B	H	B	B	A	-	B	B	H	B	B	A	A	A	H	B	A	B	B	B	B	A	B	B	B	B	B	A	B	A	A	B	H	-	B	A
AX-94711229	3D	18.4	B	A	A	A	B	A	A	A	B	A	B	B	H	B	B	A	A	B	B	H	B	B	A	A	A	H	B	A	B	B	B	B	A	B	B	B	B	B	A	B	A	A	B	H	A	B	A
AX-95230106	3D	19.1	B	A	A	A	B	A	A	A	B	A	B	B	H	B	B	A	A	B	B	-	B	B	A	A	A	H	B	A	B	B	B	-	A	B	B	B	B	B	A	B	-	A	B	H	A	B	A
AX-94847249	3D	20.5	B	A	A	A	B	A	-	A	-	A	B	B	H	B	B	A	A	-	B	H	B	B	A	A	A	-	-	A	B	B	-	-	A	H	H	-	B	-	A	B	A	A	H	-	A	B	A
AX-95184538	3Db	0	B	H	H	B	B	B	B	H	B	H	-	B	A	-	B	A	B	A	A	A	A	B	B	B	A	A	A	A	B	B	A	B	-	B	A	B	A	B	A	H	A	B	A	H	B	-	H
AX-95209004	3Db	3.4	B	A	H	B	B	B	B	H	B	-	A	B	B	H	A	A	B	A	A	A	A	B	B	B	A	B	A	A	B	B	A	H	-	H	-	B	A	B	A	B	B	B	A	B	H	A	A
AX-95082643	3Db	6.2	B	A	H	B	B	B	B	H	B	B	A	H	B	A	B	A	B	A	A	A	H	B	B	B	A	B	A	H	B	B	A	A	H	B	H	B	A	B	A	B	B	B	A	H	B	A	B
AX-94534307	3Db	13.2	B	A	H	B	B	B	B	A	A	A	H	H	B	A	B	H	A	A	A	A	H	B	B	B	A	B	A	H	A	A	A	A	A	B	B	B	A	A	A	A	B	H	A	A	B	A	A
AX-94497103	3Db	14.1	B	A	H	B	B	B	B	A	A	A	H	H	B	A	A	-	A	A	A	A	H	B	B	B	A	B	A	H	A	A	A	A	H	B	B	B	A	A	A	A	B	H	A	A	B	A	A
AX-95222714	3Db	14.4	B	A	B	B	B	B	B	A	A	A	-	-	B	A	A	B	A	A	A	A	-	B	B	B	A	B	A	-	A	A	A	A	A	B	B	B	A	A	A	A	B	B	A	A	B	A	A
AX-94588060	3Db	17.4	B	A	H	H	B	B	A	A	A	A	H	B	B	B	A	B	A	H	A	A	A	B	B	B	A	B	A	H	A	A	B	A	A	H	B	B	A	A	A	A	H	B	H	A	B	A	A
AX-94748732	3Db	21.2	B	A	A	A	A	A	A	A	A	A	B	B	B	B	A	B	A	B	A	A	A	B	A	B	A	B	A	B	A	A	B	A	A	A	B	A	A	B	A	A	B	B	A	A	A	A	A
AX-94910107	3Db	21.2	B	A	A	A	A	A	A	A	A	A	B	B	B	B	A	B	A	B	A	A	A	B	A	B	A	B	A	B	A	A	B	A	A	A	B	A	A	B	A	A	B	B	A	A	A	A	A
AX-94607529	3Db	21.4	B	A	A	H	A	A	-	A	A	A	B	B	B	B	A	B	A	B	A	A	A	B	-	B	A	B	A	B	-	A	B	A	A	-	B	A	A	B	A	A	B	B	A	A	A	A	A
AX-95120609	3Db	21.6	B	A	A	H	A	A	A	H	A	A	B	B	B	B	A	B	A	B	A	A	A	B	H	B	A	B	A	B	H	A	B	-	A	H	B	A	A	B	A	A	B	B	A	A	A	A	A
AX-95124645	3Db	21.6	B	A	A	A	A	A	-	H	A	A	B	B	B	B	A	B	A	B	A	A	A	B	-	B	A	B	A	B	H	A	B	H	A	-	B	A	A	B	A	A	B	B	A	A	-	A	A
AX-94824017	3Db	21.8	B	A	A	H	A	A	-	H	A	A	B	B	-	B	A	B	A	B	A	A	A	B	H	B	A	B	A	B	H	A	B	-	A	H	B	A	A	B	A	A	B	B	A	A	A	A	A
AX-94557434	3Db	22.1	B	A	A	H	A	A	-	H	A	A	B	B	B	B	A	B	A	B	A	-	A	B	H	B	A	B	A	B	H	A	B	-	A	H	B	A	A	B	A	-	B	B	H	-	A	A	A
AX-94415259	3Db	22.6	B	A	A	H	A	A	H	B	A	-	B	B	B	B	A	B	A	B	A	-	A	B	H	B	A	B	A	B	H	A	B	H	A	H	B	-	A	B	A	-	B	B	A	A	A	A	A
AX-94593548	3Dc	0	H	A	H	A	B	A	H	H	B	H	A	B	A	B	B	A	H	B	A	A	A	A	A	A	B	A	B	B	A	B	A	A	B	A	A	A	A	A	B	A	A	H	H	B	A	B	A
AX-94528671	3Dc	2.4	B	A	B	A	B	A	B	B	B	B	A	B	A	B	B	A	B	A	A	A	A	A	A	A	-	A	B	B	A	B	A	-	B	A	A	A	-	B	A	A	A	B	B	B	A	B	A
AX-94543536	3Dc	2.4	B	A	B	A	B	A	B	B	B	B	-	B	A	B	B	A	B	-	A	A	A	A	A	A	A	A	B	B	A	B	A	-	B	A	A	A	H	B	A	A	A	B	B	B	A	B	A
AX-95134485	3Dc	2.4	B	A	B	A	-	A	B	B	B	-	H	B	A	B	B	A	B	-	A	A	A	A	A	A	H	A	B	B	A	B	A	-	B	A	A	A	-	B	A	A	A	-	B	B	A	B	A
AX-94832330	3Dc	2.8	B	A	B	A	B	A	B	B	B	B	-	B	A	-	B	A	B	H	A	A	A	A	A	A	H	A	B	B	A	B	A	H	B	A	A	A	A	B	A	A	A	B	H	-	A	B	A
AX-95011800	3Dc	3.3	B	A	B	A	B	A	B	B	B	B	H	B	A	B	B	A	B	H	A	A	A	A	A	A	H	A	B	B	A	B	A	H	B	A	-	-	H	B	A	A	A	B	H	B	A	B	A
AX-94704534	3Dc	3.8	B	A	B	A	B	A	B	B	B	B	H	B	A	B	B	A	B	-	A	A	A	A	A	A	-	A	B	B	H	B	A	-	B	A	A	A	-	B	A	A	A	B	-	B	A	B	A
AX-94866669	3Dc	4.3	B	A	B	A	B	A	B	B	B	B	B	B	A	B	B	A	B	B	A	A	A	H	A	A	B	A	B	B	A	B	A	B	B	A	A	A	B	B	A	A	A	B	B	B	A	B	A
AX-94837386	3Dc	4.8	B	A	B	A	B	A	B	B	B	B	B	B	A	B	B	-	B	-	-	-	A	A	-	A	-	A	B	B	A	B	A	B	B	A	A	A	H	B	A	A	A	B	-	B	A	B	A
AX-95198432	3Dc	5	B	A	B	A	B	A	B	B	B	B	H	B	A	B	B	A	B	H	A	A	A	A	A	A	H	A	B	B	A	B	A	-	B	A	A	A	H	B	A	A	A	B	H	B	A	B	A
AX-95010150	3Dc	5.4	B	A	B	A	B	A	B	B	B	B	H	B	-	B	B	A	B	H	A	A	A	A	A	A	H	A	B	B	A	B	A	H	B	A	A	A	H	B	A	A	A	B	H	B	A	B	A
AX-95205084	3Dc	5.6	B	A	B	A	B	A	B	B	B	B	H	B	A	B	B	A	B	H	A	A	A	A	A	A	H	A	B	B	A	B	A	H	B	A	A	A	H	B	A	A	A	B	-	B	A	B	A
AX-94862432	3Dc	5.9	-	A	B	A	B	A	B	B	B	-	H	-	A	B	B	A	B	H	A	A	A	A	A	A	H	A	B	B	A	-	A	H	-	A	A	A	H	B	A	A	A	-	H	B	A	B	A
AX-94685438	3Dc	6.1	B	A	B	A	B	A	B	B	B	B	-	B	A	B	B	A	-	-	A	A	A	A	A	A	H	A	-	B	A	B	A	-	B	A	A	A	H	B	A	A	A	B	-	-	A	B	A
AX-94993140	3Dc	6.1	B	A	B	A	B	A	B	B	B	B	-	B	A	B	B	A	B	B	A	A	A	A	A	A	H	A	B	B	A	B	A	B	B	A	A	A	-	B	A	A	A	B	-	B	A	B	A
AX-94804302	3Dc	6.3	B	A	B	A	B	A	B	B	B	B	H	B	A	B	B	A	B	H	A	A	A	A	A	A	H	A	B	B	A	B	A	H	B	A	A	A	H	B	A	A	A	B	H	B	A	B	A
AX-94799678	3Dc	6.7	B	A	B	A	B	A	B	B	B	B	H	B	A	B	B	A	B	H	A	A	A	A	A	A	H	A	B	B	A	B	A	H	B	A	A	A	H	B	A	A	A	B	H	B	A	B	A
AX-94833439	3Dc	7.1	B	A	B	A	B	A	B	B	B	B	H	B	A	B	B	A	B	H	A	A	A	A	A	A	-	A	B	B	A	B	A	-	B	A	A	A	H	B	A	A	A	B	H	B	A	B	A
AX-94469405	3Dc	7.2	B	A	B	A	B	A	B	B	B	B	-	B	A	B	B	A	B	-	A	A	A	A	A	A	B	A	B	B	A	B	A	H	B	A	A	A	H	B	A	A	A	B	-	B	A	B	A
AX-94745543	3Dc	7.2	B	A	B	A	B	A	B	B	B	B	-	B	A	B	B	A	B	H	A	A	A	A	A	A	-	A	B	B	A	B	A	-	B	A	A	A	A	B	A	A	A	B	B	B	A	B	A
AX-95081630	3Dc	7.2	B	A	B	A	B	A	B	B	B	B	-	B	A	B	B	A	B	-	A	A	A	A	A	A	-	A	B	B	A	B	A	-	B	A	A	A	H	B	A	A	A	B	-	B	A	B	A
AX-95218138	3Dc	7.2	B	A	B	A	B	A	B	B	B	B	-	B	A	B	B	A	B	H	A	A	A	A	A	A	H	A	B	B	A	B	A	H	B	A	A	A	H	B	A	A	A	B	H	B	A	B	A
AX-94425419	3Dc	8.2	-	A	B	A	B	A	B	B	B	B	B	B	A	B	B	A	B	H	A	A	A	A	A	A	H	A	B	-	A	H	A	A	B	A	A	A	H	H	A	A	A	-	A	H	A	B	A
AX-94418385	4A	0	H	B	A	B	B	H	B	B	H	B	B	A	B	A	H	A	B	A	A	A	A	B	B	A	A	B	B	B	B	A	A	H	A	B	B	A	H	A	B	B	H	B	B	B	A	A	B
AX-94807329	4A	1.2	H	B	A	B	B	H	B	B	A	B	B	A	B	A	H	A	H	A	A	A	A	B	B	A	A	B	B	B	B	A	A	B	A	B	B	A	B	A	B	B	H	B	B	B	A	B	B
AX-95104288	4A	1.7	H	B	A	B	B	H	B	B	A	B	B	A	B	A	B	A	H	A	A	A	A	B	B	A	A	B	B	B	B	A	A	B	A	B	B	A	B	A	B	B	H	B	B	B	A	B	B
AX-94715337	4A	2	H	B	A	B	B	H	B	B	A	B	B	A	B	A	H	A	H	A	A	A	A	B	B	A	B	B	B	B	B	A	A	B	A	B	B	A	B	A	B	B	H	B	B	B	A	B	B
AX-94520571	4A	2.3	H	B	A	B	B	H	B	B	A	B	B	A	B	A	H	A	H	A	A	A	A	B	B	A	B	B	B	B	B	A	A	B	A	B	B	A	B	A	B	B	H	B	B	B	A	B	B
AX-95254121	4A	4.4	H	B	A	B	B	A	B	B	A	H	B	A	B	B	B	A	H	B	A	A	A	B	B	A	B	B	B	B	B	A	A	B	A	B	H	A	B	A	B	B	A	B	B	B	A	B	B
AX-94668368	4A	4.7	H	B	-	B	B	A	B	B	A	A	B	A	B	B	B	A	-	B	A	A	A	B	B	A	B	B	B	B	B	A	A	B	A	B	H	A	B	A	B	A	A	B	B	B	A	B	B
AX-94851764	4A	4.8	H	B	A	B	B	A	B	B	A	A	B	A	B	B	B	A	H	B	A	A	A	B	B	A	B	B	B	B	B	A	A	B	A	B	H	A	B	A	B	A	A	B	B	B	A	B	B
AX-95169202	4A	5.1	H	B	A	B	B	A	B	B	B	A	B	A	B	B	B	A	H	B	A	A	A	B	B	A	B	B	B	B	B	A	A	B	A	B	H	A	B	A	B	A	A	B	B	B	A	B	B
AX-94795024	4A	5.5	B	B	-	B	B	A	A	B	B	A	B	A	B	B	B	A	H	B	A	A	A	B	B	A	B	B	B	B	B	A	-	B	A	B	-	A	B	-	B	A	A	B	B	B	A	B	B
AX-95122626	4A	5.7	B	B	A	B	B	A	B	B	B	A	B	A	B	B	B	A	B	B	A	-	A	B	B	A	B	B	B	B	B	A	A	B	A	B	-	-	B	A	B	A	A	B	B	B	A	B	B
AX-94640887	4A	5.8	B	B	A	B	B	A	B	B	B	A	B	A	B	B	B	A	H	B	A	A	A	B	B	A	B	B	B	B	H	A	A	B	A	B	H	H	B	A	B	A	A	B	B	B	A	B	B
AX-94407081	4A	5.9	B	B	A	B	B	A	B	B	B	A	B	A	B	B	B	A	H	B	A	A	B	B	B	A	B	B	B	B	-	A	A	B	A	B	-	A	B	A	B	A	A	B	B	B	A	B	B
AX-94873441	4A	6.2	B	B	A	B	B	A	B	B	B	A	B	A	B	B	B	A	H	B	A	A	B	B	B	A	B	B	B	B	H	A	A	B	B	B	H	A	B	A	B	A	A	B	B	B	A	B	B
AX-94466233	4A	6.6	B	B	A	B	B	A	B	B	B	A	B	A	B	B	B	A	-	B	A	A	B	B	B	A	B	B	B	B	H	A	A	B	B	B	B	A	B	A	B	H	A	B	B	B	A	B	B
AX-95090477	4A	7.9	B	B	A	B	B	B	B	B	B	B	B	A	B	B	A	A	H	B	A	A	B	B	B	A	B	B	B	B	B	A	A	B	B	B	H	A	B	A	B	A	A	B	B	B	A	B	B
AX-95629817	4A	8	B	B	A	B	B	B	B	B	B	B	B	A	B	B	A	A	H	B	A	A	B	B	B	A	B	B	B	B	B	A	A	B	B	B	A	A	B	A	B	A	A	B	B	B	A	B	B
AX-94857428	4A	8.1	B	B	A	B	B	B	B	B	B	B	B	A	B	B	A	A	-	B	A	A	B	B	B	A	B	B	B	B	B	A	A	B	B	B	H	A	B	A	B	A	A	B	B	B	A	B	B
AX-95154887	4A	8.6	B	B	A	B	B	B	B	B	B	B	B	A	B	B	A	A	H	A	A	A	B	B	B	A	B	B	B	B	B	A	A	B	B	B	H	A	B	A	B	A	A	B	B	H	A	B	B
AX-94706004	4A	9.1	B	B	A	B	B	B	B	B	B	B	-	A	B	B	A	A	H	A	A	A	B	B	B	A	B	B	-	A	B	A	A	B	B	B	H	A	B	A	B	A	A	B	H	H	A	-	B
AX-94582600	4A	9.5	B	B	A	B	B	B	B	B	B	B	B	A	B	B	A	A	H	A	A	A	B	B	B	A	B	B	B	A	B	A	A	B	B	B	H	A	B	A	B	A	A	B	B	H	A	B	B
AX-94532720	4A	9.7	B	B	A	B	B	B	B	B	B	B	B	A	B	B	A	A	H	A	A	A	B	B	B	A	B	B	B	A	B	A	A	B	B	B	B	A	B	A	B	A	A	B	B	H	A	B	B
AX-95142576	4A	10	B	B	A	B	B	B	B	B	B	B	B	A	B	B	A	A	H	A	A	A	B	B	B	A	B	B	B	A	B	A	A	B	B	B	H	A	B	A	B	A	A	B	B	H	A	B	B
AX-94506786	4A	10.1	B	B	A	B	B	B	-	B	B	B	B	A	B	B	A	A	H	A	A	A	B	B	B	A	B	-	B	A	B	A	A	B	B	B	H	A	B	A	B	A	A	B	B	H	A	B	B
AX-94549735	4A	10.1	B	B	A	B	B	B	B	B	B	B	B	A	B	B	A	A	H	A	A	A	B	B	B	A	B	B	B	A	B	A	A	B	B	B	H	A	B	A	B	A	A	B	B	H	A	B	B
AX-94399553	4A	10.3	B	B	A	B	B	B	H	B	B	B	B	A	B	B	A	A	H	A	A	A	B	B	B	A	B	B	B	A	B	A	A	B	B	B	H	A	B	A	B	A	A	B	B	-	A	B	B
AX-94941084	4A	10.5	B	B	A	B	B	B	H	B	B	B	B	A	B	B	A	A	H	A	A	A	B	B	B	A	B	B	B	A	B	A	A	B	B	B	H	A	B	A	B	A	A	B	B	H	A	B	B
AX-94434015	4A	10.7	-	B	A	B	B	B	H	B	B	-	B	A	B	B	A	A	H	A	A	A	B	B	B	A	B	-	B	A	B	A	A	B	B	B	H	A	B	A	B	A	A	B	-	H	A	B	B
AX-95228431	4A	11	B	B	A	B	B	B	H	B	B	B	B	A	B	B	A	A	H	A	A	A	B	B	B	A	B	B	B	A	B	A	A	B	B	B	H	A	B	A	B	A	A	B	B	H	A	B	B
AX-94657503	4A	11.3	B	B	A	B	B	B	H	B	B	B	B	A	B	B	A	A	H	A	A	A	B	B	B	A	B	B	B	A	B	A	A	B	B	B	-	A	B	A	B	A	A	B	B	H	A	B	B
AX-94804192	4A	11.6	B	B	A	B	B	-	H	B	B	B	B	A	B	B	A	A	-	A	A	A	B	B	B	A	B	B	B	A	H	A	A	B	B	B	H	A	B	A	B	A	A	-	B	-	A	B	B
AX-94455967	4A	12.7	B	B	A	B	B	B	H	B	B	B	B	A	B	B	A	A	H	A	A	A	B	B	B	A	B	B	H	A	B	A	A	B	B	-	H	A	B	A	B	A	A	-	B	H	A	B	B
AX-94538449	4A	13.7	B	B	A	B	B	B	H	B	B	B	B	A	H	B	A	A	H	A	A	A	B	B	B	A	B	B	H	A	B	A	A	B	B	B	H	A	B	A	B	A	A	B	B	H	A	B	B
AX-94933660	4A	13.9	B	B	A	B	B	B	-	B	B	B	B	A	B	B	A	A	H	A	A	A	B	B	B	A	B	B	B	A	B	A	A	B	B	B	-	A	B	A	B	A	A	B	B	-	A	B	B
AX-95157366	4A	13.9	B	B	A	B	B	B	A	B	B	B	B	A	B	B	A	A	A	A	A	A	B	B	B	A	B	B	B	A	B	A	A	B	B	B	-	A	B	A	B	A	A	B	B	-	A	B	B
AX-95118213	4A	14.2	B	B	A	B	B	B	H	B	B	B	B	A	B	B	A	A	H	A	A	A	B	B	B	A	B	B	B	A	B	A	A	B	B	B	H	A	B	A	B	A	A	B	B	H	A	B	B
AX-95076874	4A	14.7	B	B	A	B	B	B	A	B	B	B	B	B	B	B	A	A	-	A	A	A	B	B	B	A	B	B	B	A	B	A	A	B	B	B	H	A	B	A	B	A	-	B	B	A	A	B	B
AX-95000483	4A	14.9	B	B	A	B	B	B	-	B	B	B	B	B	B	B	A	A	H	A	A	A	B	B	B	A	B	B	B	A	B	A	A	B	B	B	H	A	B	A	B	A	H	B	B	A	A	B	B
AX-95232598	4A	15.1	B	B	A	B	B	B	H	B	B	B	B	B	B	B	A	A	-	A	A	A	B	B	B	A	B	B	B	A	B	A	A	B	-	-	-	A	B	A	B	A	-	B	B	A	A	-	B
AX-94472763	4A	15.3	B	B	A	B	B	B	-	B	B	H	B	B	B	B	A	A	-	A	A	A	B	B	B	A	B	B	B	A	B	A	A	B	B	B	-	A	B	A	B	A	-	B	B	H	A	H	B
AX-94643864	4A	15.7	B	B	A	B	B	B	A	B	B	B	B	B	B	B	A	A	A	A	A	A	B	B	-	A	B	-	B	A	B	A	A	B	B	H	-	A	B	A	B	A	-	B	B	-	A	B	B
AX-94510489	4A	16	B	B	A	B	B	B	-	B	B	-	B	B	B	B	A	A	H	A	A	-	B	B	B	A	B	B	B	A	B	A	A	B	B	B	H	A	B	A	B	A	H	B	B	H	A	B	B
AX-94481549	4A	16.3	B	B	A	B	B	B	H	B	B	B	B	B	B	B	A	A	H	A	A	A	B	B	B	A	B	B	B	A	B	A	A	B	B	B	H	A	B	A	B	A	H	B	B	H	A	B	B
AX-94436961	4A	16.6	B	B	A	B	B	B	B	B	B	B	B	B	B	B	A	A	H	A	A	A	B	B	B	A	B	B	B	A	B	A	A	B	B	B	-	A	B	A	B	A	H	B	B	H	A	B	B
AX-94705932	4A	16.8	B	B	A	B	B	B	H	B	B	B	B	B	B	B	A	A	H	A	A	A	B	B	B	A	B	B	B	A	B	A	A	B	B	B	H	A	B	A	B	A	H	B	B	H	A	B	B
AX-95011707	4A	17	B	B	A	B	B	B	-	B	B	B	B	B	B	B	A	A	-	A	A	A	B	B	B	A	B	B	B	A	B	A	A	B	B	B	H	A	B	A	B	A	H	B	B	H	A	B	B
AX-94867253	4A	17.1	B	B	A	B	B	B	H	B	B	B	B	B	B	B	A	A	B	A	A	A	B	B	B	A	B	B	B	A	B	A	A	B	B	B	H	A	B	A	B	A	H	B	-	H	A	B	B
AX-94967489	4A	17.3	B	B	A	B	B	B	H	B	B	B	B	B	B	B	A	A	H	A	A	A	B	B	B	A	B	B	B	A	B	A	A	B	B	B	H	A	B	A	B	A	H	B	B	H	A	B	B
AX-94558552	4A	17.6	B	B	A	B	B	B	H	B	B	B	B	B	B	B	A	A	H	A	A	A	B	B	B	A	B	B	B	A	B	A	A	B	B	B	H	A	B	A	B	A	H	B	B	H	A	B	B
AX-94628067	4A	17.9	B	B	A	B	B	B	-	B	B	B	B	B	B	B	A	A	H	A	A	A	B	B	B	A	B	-	B	A	B	A	A	B	B	B	H	A	B	A	B	A	H	B	-	H	A	B	B
AX-95137637	4A	18.2	B	B	A	B	B	B	H	B	B	B	B	B	B	B	A	A	H	A	A	A	B	B	B	A	B	B	B	A	B	A	A	B	B	B	H	A	B	A	B	A	H	B	B	H	A	B	B
AX-95161897	4A	18.6	B	B	A	B	B	B	H	B	B	B	B	B	B	B	A	A	H	A	A	A	B	B	B	A	B	B	B	A	B	A	A	B	B	B	H	A	B	A	B	A	H	B	B	H	A	B	B
AX-94533059	4A	18.9	B	B	A	B	B	B	H	B	B	B	B	B	B	B	A	A	H	A	A	A	B	B	B	A	B	B	B	A	B	A	A	B	B	B	H	A	B	A	B	A	H	B	B	H	A	B	B
AX-94894323	4A	19.2	B	B	A	B	B	B	H	B	B	B	B	B	B	B	A	A	H	A	A	A	B	B	B	A	B	B	B	A	B	A	A	B	B	B	H	A	B	A	B	A	H	B	B	H	A	B	B
AX-94476816	4A	19.5	B	B	A	B	B	B	-	B	B	B	B	B	B	B	A	A	H	A	A	A	B	B	B	A	B	B	B	A	B	A	A	B	B	B	H	A	B	A	B	A	H	B	B	H	A	B	B
AX-94383146	4A	19.8	B	B	A	B	B	B	B	B	B	B	B	B	B	B	A	A	-	A	A	A	B	B	B	A	B	B	B	A	B	A	A	B	B	B	H	A	B	A	B	A	H	B	B	-	A	B	B
AX-94606134	4A	20.2	B	B	A	B	B	B	H	B	B	-	B	-	B	-	A	A	H	A	A	A	B	B	-	A	B	B	-	A	B	A	A	B	B	B	H	A	B	A	-	A	H	B	-	H	A	B	-
AX-94811028	4A	20.7	B	B	A	B	B	B	H	B	B	B	B	B	B	B	A	A	A	A	A	A	B	B	B	A	H	B	B	A	B	A	A	B	B	B	-	A	B	A	B	A	H	B	B	B	A	B	B
AX-94703648	4A	20.9	B	B	A	B	B	B	H	B	B	B	B	B	B	B	A	A	H	A	A	A	B	B	B	A	B	B	B	A	B	A	A	B	B	B	A	A	B	A	B	A	H	B	B	H	A	B	B
AX-95189551	4A	21.1	B	B	A	B	B	B	H	B	B	B	B	B	B	B	A	A	H	A	A	A	B	B	B	A	B	B	B	A	B	A	A	B	B	B	H	A	B	A	B	A	H	B	B	H	A	B	B
AX-94554793	4A	21.4	B	B	A	B	B	B	H	B	B	B	B	B	B	B	A	A	H	A	A	A	B	B	B	A	B	B	B	A	B	A	A	B	B	B	H	A	B	A	B	A	H	B	B	H	A	B	B
AX-94969149	4A	21.7	B	B	A	B	B	B	H	B	B	B	B	B	B	B	A	A	H	A	A	A	B	B	B	A	B	B	B	A	B	A	A	B	B	B	H	A	B	A	B	A	H	B	B	H	A	B	B
AX-94446106	4A	22.3	B	B	A	B	B	B	H	B	B	B	B	B	B	B	A	A	H	A	A	A	B	B	B	A	B	B	B	A	B	A	A	B	B	B	H	A	B	A	B	A	H	B	B	H	A	B	B
AX-95239200	4A	22.9	B	B	A	B	B	B	H	B	B	B	B	B	B	B	A	A	H	A	A	A	B	B	B	A	B	B	B	A	B	A	A	B	B	B	H	A	B	A	B	A	H	B	B	H	A	B	B
AX-94472754	4A	23.2	B	B	A	B	B	B	H	B	B	B	B	B	B	B	A	A	H	A	A	A	B	B	B	A	B	B	B	A	B	A	A	B	B	B	H	A	B	A	B	A	H	B	B	H	A	B	B
AX-94610182	4A	23.6	B	B	A	B	B	B	H	B	B	B	B	B	B	B	A	A	H	A	A	A	B	B	B	A	B	B	B	A	B	A	A	B	B	B	H	A	B	A	-	A	H	B	B	H	A	B	B
AX-94877680	4A	23.8	B	B	A	B	B	B	H	B	B	B	B	B	B	B	A	A	-	A	A	A	B	B	B	A	B	B	B	A	B	A	A	B	B	B	H	A	B	A	B	A	H	B	B	H	A	B	B
AX-94848813	4A	24.1	B	B	A	B	B	B	H	B	B	B	B	B	B	B	A	A	H	A	A	A	B	B	B	A	B	B	B	A	B	A	A	B	B	B	H	A	B	A	B	A	H	B	B	H	A	B	B
AX-94929909	4A	24.4	B	B	A	B	B	B	H	B	B	B	B	B	B	B	A	A	H	A	A	A	B	B	B	A	B	B	B	A	B	A	A	B	B	B	-	A	B	A	B	A	H	B	B	-	A	B	B
AX-95220409	4A	24.7	B	B	A	B	B	B	H	B	B	B	B	B	B	B	A	A	H	A	A	A	B	B	B	A	B	B	B	A	B	A	A	B	B	B	H	A	B	A	B	A	H	B	B	H	A	B	B
AX-94394373	4A	25.1	B	B	A	B	B	B	H	B	B	B	B	B	B	B	A	A	H	A	A	A	B	B	B	A	B	B	B	A	B	A	A	B	B	B	H	A	B	A	B	A	H	B	B	H	A	B	B
AX-94739740	4A	25.2	B	B	A	B	B	B	-	B	B	B	B	B	B	B	A	A	-	A	A	A	B	B	B	A	B	B	B	A	B	A	A	B	B	B	H	A	B	A	B	A	-	B	B	H	A	B	B
AX-94493803	4A	25.4	B	B	A	B	B	B	H	B	B	B	B	B	B	B	A	A	H	A	A	A	B	B	B	A	B	B	B	A	B	A	A	B	B	B	H	A	B	A	B	A	H	B	B	H	A	B	B
AX-94991164	4A	25.8	B	B	A	B	B	B	H	B	B	B	B	B	B	B	A	A	H	A	A	A	B	B	B	A	B	B	B	A	B	A	A	B	B	B	H	A	B	A	B	A	H	B	B	H	-	B	B
AX-94510106	4A	26.1	B	B	A	B	B	B	H	B	B	B	B	B	B	B	A	A	H	A	A	A	B	B	B	A	B	B	B	A	B	A	A	B	B	B	H	A	B	A	B	A	H	B	B	H	A	B	B
AX-94660158	4A	26.5	B	B	A	B	B	B	H	B	B	B	B	B	B	B	A	A	H	A	A	A	B	B	B	A	B	B	B	A	B	A	A	B	B	B	H	A	B	A	B	A	H	B	B	H	A	B	B
AX-94392436	4A	26.9	B	B	A	B	B	B	H	B	B	B	B	B	B	B	A	A	H	-	A	A	B	B	B	A	B	B	B	A	B	A	A	B	B	B	H	A	B	A	B	A	H	B	B	H	A	B	B
AX-94410077	4A	27.2	B	B	A	B	B	B	H	B	B	B	B	B	B	B	A	A	H	A	A	A	B	B	B	A	B	B	B	A	B	A	A	B	B	B	H	A	B	A	B	A	H	B	B	H	A	B	B
AX-94804538	4A	27.6	B	B	A	B	B	B	H	B	B	B	B	B	B	B	A	A	H	A	A	A	B	B	B	A	B	B	B	A	B	A	A	B	B	B	H	A	B	A	B	A	H	B	B	H	A	B	B
AX-94720841	4A	28	B	B	A	B	B	B	H	B	B	B	B	B	B	B	A	A	H	A	A	A	B	B	B	A	B	B	B	A	B	A	A	B	B	B	H	A	B	A	B	A	H	B	B	H	A	B	B
AX-95111935	4A	28.3	B	B	A	B	B	B	H	B	B	B	B	B	B	B	A	A	H	A	A	A	B	B	B	A	B	B	B	A	B	A	A	B	B	B	H	A	B	A	B	A	H	B	B	H	A	B	B
AX-94478215	4A	28.7	B	B	A	B	B	B	H	B	B	B	B	B	B	B	A	A	H	A	A	A	B	B	B	A	B	B	B	A	B	A	A	B	B	B	H	A	B	A	B	A	H	B	B	H	A	B	B
AX-94981663	4A	29.1	B	B	A	B	B	B	H	B	B	B	B	B	B	B	A	A	H	A	A	A	B	B	B	A	B	B	B	A	B	A	A	B	B	B	H	A	B	A	B	A	H	B	B	-	A	B	B
AX-94779755	4A	29.5	B	B	A	B	B	B	-	B	B	B	B	B	B	B	A	A	H	A	A	A	B	B	B	A	B	B	B	A	B	A	A	B	B	B	-	A	B	A	B	A	H	B	B	H	A	B	B
AX-94661891	4A	30	B	B	A	B	B	B	H	B	B	B	B	B	B	B	A	A	-	A	A	A	B	B	B	A	B	B	B	A	B	A	A	B	B	B	H	A	B	A	B	A	H	B	B	H	A	B	B
AX-94499092	4A	30.4	B	B	A	B	B	B	H	B	B	B	B	B	B	B	A	A	H	A	A	A	B	B	B	A	B	B	B	A	B	A	A	B	B	B	H	A	B	A	B	A	H	-	B	H	A	B	B
AX-94392668	4A	30.9	B	B	A	B	B	B	H	B	B	B	B	B	B	B	A	A	H	A	A	A	B	B	B	A	B	B	B	A	B	A	A	B	B	B	H	A	B	A	B	A	H	B	B	H	A	B	B
AX-94533303	4A	31.3	B	B	A	B	-	-	H	B	B	B	B	B	B	B	A	A	H	A	A	A	B	B	B	A	B	B	B	A	B	A	A	B	B	B	H	A	B	A	B	A	-	B	B	H	A	B	B
AX-94381257	4A	32	B	B	A	B	B	B	H	B	B	B	B	-	B	B	A	A	H	A	A	A	B	B	-	A	B	B	-	A	B	A	A	B	B	B	H	A	B	A	B	A	H	B	-	H	A	B	B
AX-94935690	4A	32.7	B	B	A	B	B	B	H	B	A	B	B	B	B	B	A	A	H	A	A	A	B	B	A	A	B	-	B	A	B	A	A	B	B	B	H	A	B	A	B	A	H	-	B	H	A	B	B
AX-95145288	4A	33.2	B	B	A	B	B	B	H	B	A	B	B	B	B	B	A	A	H	A	A	A	B	B	A	A	B	B	B	A	B	A	A	B	B	B	H	A	B	A	B	A	H	B	B	H	A	B	B
AX-94388553	4A	33.5	B	B	A	B	B	B	H	B	A	B	B	B	B	B	A	A	H	A	A	A	B	B	A	A	B	B	B	A	B	A	A	B	B	B	H	A	B	A	B	A	-	B	B	H	A	B	B
AX-94674955	4A	33.9	B	B	A	B	B	B	H	B	A	B	B	B	B	B	A	A	H	A	A	A	B	B	A	A	B	B	B	A	B	A	A	B	B	B	H	A	B	A	B	A	H	B	B	H	A	B	B
AX-95151756	4A	34.3	B	B	A	B	B	B	-	B	-	B	B	B	B	-	A	A	-	A	A	A	B	B	A	A	B	B	B	A	B	A	A	B	B	B	H	A	B	A	B	A	H	B	B	H	-	B	B
AX-94462517	4A	34.5	B	B	A	B	B	B	H	B	A	B	B	B	B	B	A	A	H	A	A	A	B	B	A	A	B	B	B	A	B	A	A	B	B	B	H	A	B	A	B	A	H	B	B	H	A	B	B
AX-95105252	4A	35	B	B	A	B	B	B	A	B	A	B	-	B	B	B	A	A	H	A	A	A	B	B	A	A	B	B	B	A	B	A	A	B	B	B	H	A	-	A	B	A	H	B	B	H	A	-	B
AX-94511812	4A	35.6	B	B	A	B	B	B	-	B	A	B	B	B	B	B	A	A	H	A	A	A	B	B	A	A	B	B	B	A	B	A	A	B	B	B	H	A	B	A	B	A	H	B	B	H	A	B	B
AX-94750077	4A	35.8	B	B	A	B	B	B	-	B	A	B	B	B	B	B	A	A	H	A	A	A	B	B	A	A	B	B	B	A	B	A	A	B	B	B	H	A	B	A	B	A	H	B	B	H	A	B	B
AX-95239973	4A	36.2	-	B	A	B	B	B	H	B	A	B	B	B	B	B	A	A	H	A	A	A	B	B	A	A	-	B	B	A	B	A	A	-	B	B	H	A	B	A	B	A	H	B	B	H	A	B	B
AX-94982660	4A	36.8	B	B	A	B	B	B	A	B	A	B	B	B	B	B	A	A	A	A	A	A	B	B	A	A	B	B	B	A	B	A	A	B	B	B	-	A	B	A	B	A	-	B	B	H	A	B	B
AX-94720747	4A	37.1	-	B	A	B	B	B	-	B	A	B	B	B	B	B	A	A	-	A	A	A	B	B	A	A	B	B	B	A	B	A	A	B	B	B	H	A	B	A	B	A	H	B	B	H	A	B	B
AX-95106595	4A	37.5	B	B	A	B	B	B	H	B	A	B	B	B	B	B	A	A	H	A	A	A	B	B	A	A	B	B	B	A	B	A	A	B	B	B	H	A	B	A	B	A	H	B	B	H	A	B	B
AX-95147315	4A	37.9	B	B	A	B	B	B	H	B	A	B	B	B	B	B	A	A	H	A	A	A	B	B	A	A	B	B	B	A	B	A	A	B	B	B	H	A	B	A	B	A	H	B	B	H	A	B	B
AX-94649014	4A	38.4	B	B	A	B	B	B	H	B	A	B	B	B	B	B	A	A	H	A	A	A	B	B	A	A	B	B	B	A	B	A	A	B	B	B	H	A	B	A	B	A	H	B	B	H	A	B	B
AX-94926692	4A	38.9	B	B	A	B	B	B	H	B	A	B	B	B	B	B	A	A	H	A	A	A	B	B	A	A	B	B	B	A	B	A	A	B	B	B	H	A	B	A	B	A	H	B	B	H	A	B	B
AX-94665019	4A	39.2	B	B	-	B	B	B	H	B	A	B	B	B	B	B	A	A	H	A	A	A	B	B	A	A	B	B	B	A	B	A	A	B	B	B	-	A	B	A	B	A	H	B	B	H	A	B	B
AX-94560370	4A	39.4	B	B	A	B	B	B	H	B	A	B	B	B	B	B	A	A	-	A	A	A	B	B	A	A	B	B	B	A	B	A	A	B	B	B	H	A	B	A	B	A	H	B	B	H	A	B	B
AX-95212081	4A	39.8	B	B	A	B	B	B	H	B	A	B	B	B	B	B	A	A	H	A	A	A	B	B	A	A	B	B	B	A	B	A	A	B	B	B	H	A	B	A	B	A	H	B	A	H	A	B	B
AX-94439903	4A	40.3	B	B	A	B	B	B	H	B	A	B	B	B	B	B	A	A	H	A	A	A	B	B	A	A	B	B	B	A	B	A	A	B	B	B	H	A	B	A	B	A	H	B	A	H	A	B	B
AX-95237673	4A	40.8	B	B	A	B	B	B	H	B	A	B	B	B	B	B	A	A	H	A	A	A	B	B	A	A	B	B	B	A	B	A	A	B	B	B	H	A	B	A	B	A	H	B	A	H	A	B	B
AX-94875898	4A	41.4	-	B	A	B	-	B	H	B	A	-	-	B	B	B	A	A	H	A	A	A	B	B	A	A	B	-	-	A	B	A	A	B	B	H	H	A	-	A	B	A	H	B	A	-	A	B	H
AX-95191489	4A	42.9	H	B	B	B	B	B	H	B	A	B	B	B	B	B	A	A	H	A	A	A	B	B	H	A	B	B	B	A	B	A	A	B	B	B	A	A	B	A	B	A	B	B	A	H	A	B	B
AX-94393859	4A	44.4	H	B	B	-	B	B	H	B	A	B	B	B	B	B	A	A	H	B	A	H	B	B	H	A	B	B	B	A	H	A	H	B	B	B	A	A	B	A	B	A	B	B	A	H	A	B	B
AX-94871084	4A	45	H	B	B	B	B	B	H	B	A	B	B	B	B	B	A	A	H	B	A	H	B	B	H	A	B	B	B	A	H	A	H	B	B	B	A	A	B	A	B	A	B	B	A	H	A	B	B
AX-94881522	4A	45.8	H	B	B	B	B	B	H	B	A	B	B	B	B	B	A	A	H	B	A	H	B	B	-	A	B	B	B	A	H	A	-	B	B	B	A	A	B	A	-	A	B	B	A	H	A	B	B
AX-95133266	4A	46.1	-	B	B	B	B	B	H	B	A	B	B	B	B	B	A	A	-	B	A	-	B	B	H	A	B	B	B	A	A	A	H	B	B	B	A	A	B	A	B	A	B	B	A	H	A	B	B
AX-95009583	4A	50.1	-	B	B	B	B	B	H	B	B	B	B	B	B	A	B	A	A	B	A	B	A	B	A	B	A	A	B	B	A	A	B	B	B	B	A	B	B	B	B	A	B	B	B	H	A	B	-
AX-94795824	4A	50.3	H	B	B	B	B	H	-	B	B	B	B	B	B	A	B	A	A	B	A	-	A	B	A	B	A	A	B	B	A	A	H	B	-	B	A	B	B	B	B	A	B	B	B	H	A	B	H
AX-94440542	4A	51.6	H	B	B	B	B	H	H	B	B	B	B	B	B	A	B	A	A	B	A	A	A	B	A	B	A	A	B	B	A	A	H	B	H	B	A	B	A	B	B	H	B	B	B	A	A	B	H
AX-94505124	4A	52.4	H	B	B	B	B	H	-	B	B	B	B	-	B	A	-	A	A	B	A	A	A	B	A	B	A	A	B	B	A	A	H	B	-	B	A	B	A	B	B	H	B	-	B	A	A	B	H
AX-95081619	4Ab	0	A	B	B	A	A	B	A	B	B	B	B	A	A	A	B	A	A	H	A	A	A	A	B	B	A	A	B	B	B	A	A	B	B	A	A	A	A	B	B	H	B	B	B	A	A	B	A
AX-94513152	4Ab	0.1	A	B	B	A	A	A	A	B	B	B	B	A	A	A	B	A	A	-	A	A	A	A	B	B	A	A	B	B	B	A	A	B	B	A	A	A	A	B	B	A	B	B	B	A	A	B	A
AX-94612915	4Ab	0.1	A	B	B	A	A	A	A	B	B	B	B	A	A	A	B	A	A	-	A	A	A	A	B	B	A	A	B	B	B	A	A	-	B	A	A	A	A	B	B	A	B	B	B	A	A	B	A
AX-94913575	4Ab	0.1	A	B	B	A	A	A	A	B	B	B	B	A	A	A	B	A	A	H	A	A	A	A	B	B	A	A	B	B	B	A	A	B	B	A	A	A	A	B	B	A	B	B	B	A	A	B	A
AX-95076695	4Ab	0.1	A	B	B	A	A	H	A	B	B	B	B	A	A	A	B	A	A	-	A	A	A	A	B	B	A	A	B	B	B	A	A	B	B	A	A	A	A	B	B	-	B	B	B	-	A	-	A
AX-95079764	4Ab	0.1	A	B	B	A	A	A	A	B	B	B	B	A	A	A	B	A	A	H	A	A	A	A	B	B	A	A	B	B	B	A	A	B	B	A	A	A	A	B	B	A	B	B	B	A	A	B	A
AX-94574597	4Ab	0.2	A	B	B	A	A	A	A	B	B	B	B	A	A	A	B	A	A	H	A	A	A	A	B	B	A	A	B	B	B	A	A	B	B	A	A	A	A	B	B	A	B	B	B	A	A	B	A
AX-94915835	4Ab	0.5	A	B	B	A	A	A	A	B	B	B	B	A	A	A	B	A	A	A	A	A	A	A	B	B	A	A	B	B	B	A	A	B	B	A	A	A	A	B	B	A	B	B	B	A	A	B	A
AX-95258845	4Ab	2	A	B	B	A	H	A	A	B	B	B	B	B	A	A	B	B	H	-	A	A	A	A	B	B	A	A	B	B	A	A	A	B	B	A	A	B	A	B	B	A	B	B	B	A	A	B	A
AX-94529057	4Ab	3.4	A	B	B	B	H	A	A	B	B	H	B	B	A	A	B	B	H	H	A	A	A	A	B	B	A	A	B	B	A	A	A	B	B	A	A	B	A	B	B	A	B	A	B	A	A	B	A
AX-94981476	4Ab	6.5	-	B	B	B	B	A	A	B	B	B	B	A	A	A	B	B	A	H	A	B	A	A	B	A	A	A	B	A	A	-	A	A	H	A	A	B	A	H	B	A	B	A	B	A	A	B	A
AX-94982724	4Ab	7.6	B	B	B	B	B	A	A	B	B	B	B	A	A	A	B	B	H	H	A	B	A	A	B	A	A	A	B	B	A	H	A	A	H	A	A	B	A	B	B	A	B	A	B	A	A	B	A
AX-95630216	4Ab	8.3	B	B	B	B	B	A	A	B	B	B	B	A	A	A	B	A	H	H	A	B	A	A	B	A	A	A	B	B	A	H	A	A	H	-	A	B	B	B	B	A	B	A	B	A	A	B	A
AX-94814634	4Ab	8.8	B	B	A	B	B	A	A	B	B	B	B	A	A	A	B	A	H	H	A	B	A	A	B	A	A	A	B	B	A	H	A	A	H	A	A	B	B	B	B	A	B	A	B	A	A	B	A
AX-94637984	4Ab	9.2	B	B	A	B	B	A	A	-	B	B	B	A	A	A	B	A	-	H	A	-	A	A	B	A	A	A	B	B	A	-	A	A	A	A	A	-	B	-	B	A	B	A	-	A	A	B	A
AX-94846966	4Ab	13.2	B	B	A	A	B	B	A	B	-	B	A	H	A	A	B	A	B	B	A	B	A	A	H	A	H	H	B	B	A	H	A	A	A	A	A	B	B	-	B	A	B	A	B	H	A	A	A
AX-94456010	4Ab	13.9	B	B	A	A	B	B	H	B	B	B	A	H	A	H	B	A	B	B	A	B	A	A	H	A	H	H	B	B	A	H	A	A	H	A	A	B	B	H	B	A	B	A	B	H	A	A	A
AX-95009985	4Ab	14.6	B	B	A	A	B	B	A	B	B	B	A	H	A	H	B	A	B	B	A	B	A	A	H	A	H	H	B	B	A	H	A	A	H	A	A	B	B	H	B	A	B	A	B	H	A	A	A
AX-94390887	4Ab	15.3	B	B	A	A	B	B	A	B	B	B	A	H	A	H	B	A	B	B	A	B	A	A	H	A	H	H	B	B	A	H	A	A	H	A	A	B	B	H	B	A	B	A	B	H	A	A	A
AX-95205758	4Ab	15.9	B	B	A	A	B	B	A	B	B	B	A	H	A	H	B	A	B	B	A	B	A	A	H	A	H	H	B	B	A	H	A	A	H	A	A	B	B	H	B	A	B	A	B	H	A	A	A
AX-95630121	4Ab	16.4	B	B	A	A	B	B	A	B	B	B	A	-	A	H	B	A	B	B	A	B	A	A	H	A	H	H	B	B	A	H	A	A	H	-	A	B	B	H	B	A	B	A	B	H	A	A	A
AX-95214134	4Ab	17.1	B	B	A	A	B	B	A	B	B	B	A	H	A	H	B	A	B	B	A	B	A	A	H	A	H	H	B	B	A	H	A	A	H	A	A	B	B	H	B	A	B	A	B	H	A	A	A
AX-94975447	4Ab	17.8	B	B	A	A	B	B	A	B	B	B	A	H	A	H	B	A	B	B	A	B	A	A	H	A	H	H	B	B	A	H	A	A	H	A	A	B	B	H	B	A	B	A	B	H	A	A	A
AX-94834271	4Ab	18.3	B	B	A	A	B	B	A	B	B	B	A	H	A	H	B	A	B	B	A	B	A	A	H	A	H	H	B	B	A	H	A	A	-	A	-	B	B	H	B	A	B	A	B	-	A	A	A
AX-95004003	4Ab	18.8	B	B	A	A	B	B	A	B	B	B	A	H	A	H	B	A	B	B	A	B	A	A	H	A	B	H	B	B	A	H	A	A	H	A	A	B	B	H	B	A	B	A	B	H	A	A	A
AX-94385981	4Ab	19.3	B	B	A	A	B	B	A	B	B	B	A	H	A	H	B	A	B	B	A	B	A	A	H	A	-	H	B	B	A	B	A	A	-	A	A	B	B	-	B	A	B	A	B	H	A	A	A
AX-94860125	4Ab	22	B	B	A	A	B	B	A	B	B	B	A	B	A	B	H	A	B	A	A	B	A	A	B	A	A	B	B	H	A	A	A	A	H	B	A	B	B	A	B	A	B	A	B	A	B	A	A
AX-94555471	4Ab	25.1	B	B	A	A	B	B	A	B	B	B	A	-	A	H	H	A	B	B	A	B	A	A	H	A	A	H	B	B	A	H	A	A	-	A	A	B	B	H	B	A	B	A	B	H	A	A	A
AX-95113213	4Ab	25.9	B	B	-	A	B	B	-	B	B	B	-	B	A	H	B	A	B	B	-	B	A	A	H	A	B	H	B	B	A	H	A	A	-	A	-	B	B	H	B	A	B	-	B	H	A	A	A
AX-95184143	4Ab	28.3	-	B	A	A	B	B	A	B	A	B	A	H	A	H	B	A	B	B	A	B	A	A	H	A	B	H	B	B	A	H	A	A	A	A	A	B	B	H	B	B	A	A	B	B	A	A	A
AX-94566157	4Ab	28.9	H	B	A	A	B	B	A	B	A	B	A	H	A	H	B	A	B	-	A	B	A	A	A	A	B	B	B	B	A	-	A	A	A	A	A	B	B	-	B	B	A	A	B	B	A	A	-
AX-94858447	4Ab	29.2	A	B	A	A	B	B	A	B	A	B	A	-	A	-	B	A	B	A	A	H	A	A	-	A	B	B	B	B	A	-	A	A	A	A	A	H	B	H	B	B	A	A	B	H	A	A	-
AX-94422468	4Ab	29.7	A	B	A	A	B	B	A	B	A	B	A	H	A	H	B	A	B	A	A	B	A	A	H	A	B	B	B	B	A	H	A	A	A	A	A	B	B	H	B	B	A	A	B	B	A	A	H
AX-94804853	4Ab	29.7	H	B	A	A	B	B	A	B	A	B	A	-	A	-	B	A	B	-	A	B	A	A	-	A	B	B	B	B	A	H	A	A	A	A	A	B	B	-	B	B	A	A	B	B	A	A	-
AX-94667805	4Ab	29.9	-	B	A	A	B	B	A	B	A	B	A	H	A	-	B	A	B	B	A	B	A	A	H	A	B	B	B	B	A	H	A	A	A	B	A	B	B	H	B	B	A	A	B	B	A	A	H
AX-94781123	4Ab	30.3	-	B	A	A	B	B	A	B	A	B	A	-	A	H	B	A	B	H	A	B	A	A	-	A	B	B	B	B	A	H	A	A	A	B	A	B	B	-	B	B	A	A	B	B	A	A	H
AX-94876891	4Ab	30.8	H	B	A	A	B	B	A	B	A	B	A	H	A	H	B	A	B	H	A	B	A	A	H	A	B	B	B	B	A	H	A	A	A	A	A	B	B	H	B	B	A	A	B	B	A	A	H
AX-94729581	4Ab	31.1	-	B	A	A	B	B	A	B	A	B	A	-	A	B	B	A	B	H	A	B	A	A	-	A	B	B	B	B	-	H	A	A	A	A	A	B	B	H	B	B	A	A	B	B	A	A	-
AX-94434804	4Ab	31.4	H	B	A	A	B	B	A	B	A	B	A	H	A	H	B	A	B	H	A	B	A	A	H	A	B	B	B	B	A	H	A	A	A	A	A	B	B	H	B	B	A	A	B	B	A	A	H
AX-95105751	4Ab	31.9	H	B	A	A	B	B	A	B	A	B	A	H	A	H	B	A	B	H	A	B	A	A	H	A	B	B	B	B	A	H	A	A	A	A	A	B	B	H	B	B	A	A	B	B	A	A	H
AX-94892716	4Ab	32.4	H	B	A	A	B	B	A	B	A	B	A	H	A	H	B	A	B	H	A	B	A	A	H	A	B	B	B	B	A	H	A	A	A	A	A	B	B	H	B	B	A	A	B	B	A	A	H
AX-94987822	4Ab	32.6	-	B	A	A	B	B	A	B	A	B	A	H	A	-	B	A	B	H	A	B	A	A	H	A	B	B	B	B	A	H	A	A	A	A	A	B	B	H	B	B	A	A	B	B	A	A	H
AX-94918531	4Ab	32.7	H	B	A	A	B	B	A	B	A	B	A	-	A	-	B	A	B	-	A	B	A	A	-	A	B	B	B	B	A	A	A	A	A	A	A	B	B	A	B	B	A	A	B	B	A	A	-
AX-94486640	4Ab	32.9	H	B	A	A	B	B	A	B	A	B	A	A	A	A	B	A	B	-	A	B	A	A	A	A	B	B	B	B	A	A	A	A	A	A	A	B	B	A	B	B	A	A	B	B	A	A	A
AX-94580801	4Ab	32.9	-	B	A	A	B	B	A	B	A	B	A	A	A	A	B	A	B	A	A	-	A	A	A	A	B	B	B	B	A	-	A	A	A	A	A	B	B	-	B	B	A	A	B	B	A	A	-
AX-95253987	4Ab	32.9	H	B	A	A	B	B	A	B	A	B	A	A	A	H	B	A	B	-	A	B	A	A	A	A	B	B	B	B	A	A	A	A	A	A	A	B	B	-	B	B	A	A	B	B	A	A	-
AX-94475129	4Ab	33.7	-	B	A	A	B	B	A	B	A	B	A	H	A	H	B	A	B	-	A	B	A	A	-	A	B	B	B	B	A	A	A	A	A	B	A	B	B	-	B	A	A	A	B	B	A	A	-
AX-94435459	4Ab	34	H	B	A	A	B	B	A	B	A	B	A	B	A	H	B	A	B	H	A	B	A	A	H	A	-	B	A	-	A	-	A	A	A	B	A	B	B	-	B	A	A	A	B	B	A	A	H
AX-94892363	4Ab	34.5	H	B	A	A	B	B	A	B	A	A	A	B	A	H	B	A	B	H	A	B	A	-	H	A	B	B	A	B	A	H	A	A	A	B	A	B	B	H	B	A	A	A	B	B	A	A	H
AX-94780124	4Ab	34.8	H	B	A	A	B	B	A	B	-	A	A	B	A	-	B	A	B	H	A	B	-	A	H	A	B	B	A	B	A	H	A	A	A	B	A	B	B	-	B	A	-	A	B	B	A	A	-
AX-94943212	4Ab	34.8	-	B	A	A	B	B	A	B	A	A	A	B	A	-	B	A	B	H	A	B	A	A	-	A	B	B	A	B	A	-	A	A	A	B	A	B	B	H	B	A	A	A	B	B	A	A	-
AX-94512414	4Ab	35.3	H	B	A	A	B	B	A	B	A	A	H	B	A	H	B	A	B	-	A	B	A	A	H	A	B	B	A	B	A	B	A	A	A	B	A	B	B	H	B	A	A	A	B	B	A	A	H
AX-94492006	4Ab	35.7	H	B	A	A	B	B	A	B	A	A	H	B	A	-	B	A	B	H	A	A	A	A	H	A	B	B	A	B	A	B	A	A	A	B	A	-	-	H	B	A	A	A	B	B	A	A	H
AX-94508043	4Ab	36	H	B	A	A	B	B	A	B	A	A	-	B	A	H	B	A	B	A	A	A	A	A	H	A	B	B	A	B	A	B	A	A	A	B	A	B	B	-	B	A	A	A	B	B	A	A	-
AX-95231129	4Ab	36.1	-	B	A	A	B	B	A	B	A	A	H	B	A	H	B	A	B	H	A	A	A	A	H	A	B	B	A	B	A	B	A	A	A	B	A	B	B	H	B	A	-	A	B	B	A	A	H
AX-94630583	4Ab	36.3	H	B	A	A	B	B	A	B	-	A	-	B	A	-	B	A	B	H	-	A	A	A	H	A	B	B	A	B	A	B	A	A	A	B	A	B	B	H	B	A	A	A	B	B	A	A	H
AX-94679692	4Ab	36.7	H	B	A	A	B	B	A	B	A	A	H	B	A	H	B	A	B	H	A	A	A	A	H	A	B	B	A	B	A	B	A	A	A	B	A	B	B	H	B	A	A	A	B	B	A	A	H
AX-94470747	4Ab	36.9	-	B	A	A	B	B	A	B	A	A	-	B	A	-	B	A	B	-	A	B	A	A	-	A	B	B	A	B	A	B	A	A	A	B	A	B	B	H	B	A	A	A	B	B	A	A	-
AX-94750815	4Ab	36.9	H	B	A	A	B	B	A	B	A	A	H	B	A	H	B	A	B	H	A	B	A	A	H	A	B	B	A	B	A	B	A	A	A	B	A	B	B	H	B	A	A	A	B	B	A	A	H
AX-94926827	4Ab	36.9	-	B	A	A	B	B	A	-	A	A	H	B	A	A	B	A	B	H	A	B	A	A	-	A	B	B	A	B	A	B	A	A	A	B	A	B	B	H	B	A	A	A	B	-	A	A	A
AX-94929084	4Ab	36.9	-	B	A	A	B	B	A	B	A	A	H	B	A	H	B	A	B	H	A	B	A	A	H	A	B	-	A	B	A	B	A	A	A	B	A	B	B	H	B	A	A	A	B	B	A	A	H
AX-95089482	4Ab	37.1	B	B	A	A	B	B	A	B	A	A	B	B	A	B	B	A	B	B	A	A	A	A	B	A	B	B	A	B	A	B	A	A	A	B	A	B	B	B	B	A	A	A	B	B	A	A	B
AX-95209271	4B	0	B	A	A	B	A	B	B	B	A	B	A	H	A	B	A	B	H	H	A	A	B	A	B	B	A	H	A	A	H	B	A	A	B	B	A	B	A	B	A	B	B	B	H	A	A	A	A
AX-94486277	4B	0.6	B	A	A	B	A	B	B	B	A	B	A	H	A	B	A	B	-	H	A	A	B	A	B	B	A	H	A	A	H	B	A	A	B	B	A	B	A	B	A	B	B	B	H	A	A	A	A
AX-94550729	4B	0.7	B	A	A	B	A	B	B	B	A	B	A	-	A	B	A	B	H	-	A	A	B	A	B	B	A	-	A	A	H	B	A	A	B	B	A	B	A	B	A	B	B	B	H	A	A	A	A
AX-94663391	4B	3.8	B	B	A	B	A	B	A	B	A	B	B	H	A	B	A	B	H	A	A	A	B	A	B	B	A	B	B	A	H	B	A	A	B	B	A	B	A	A	A	B	B	B	A	A	A	A	A
AX-94912930	4B	4.3	B	B	A	B	A	B	A	B	A	B	B	H	A	B	A	B	H	A	A	A	B	A	B	B	A	B	B	A	H	B	A	A	B	B	A	B	A	A	A	B	B	B	A	A	A	A	A
AX-94503463	4B	5.6	B	B	A	B	A	B	A	B	H	B	B	H	A	B	A	B	H	A	A	A	B	A	B	B	A	B	B	A	H	B	A	A	B	B	A	B	A	A	A	B	B	B	A	A	A	A	H
AX-94507582	4B	6.5	B	B	A	B	A	B	A	B	H	B	B	H	A	B	A	B	H	A	A	A	B	A	B	B	A	B	B	A	H	B	A	A	A	B	A	B	A	A	A	B	B	B	A	A	A	A	H
AX-95231989	4B	7.2	B	B	A	B	A	B	A	H	H	B	B	H	A	-	A	B	H	A	A	A	B	A	-	B	A	B	-	A	H	-	A	A	A	B	A	B	A	A	A	B	B	-	A	A	A	A	H
AX-95112619	4B	7.7	B	B	A	B	A	B	A	B	H	B	B	-	A	B	A	B	H	A	A	A	B	A	B	B	-	B	B	A	H	B	A	A	A	B	-	B	A	A	A	B	B	B	A	A	A	A	-
AX-94694411	4B	8.8	B	B	A	B	A	B	A	B	H	B	B	H	A	B	A	B	H	A	H	A	B	A	B	B	A	B	B	A	H	B	A	A	A	B	A	B	A	A	A	H	B	B	A	H	B	A	H
AX-94484652	4B	9.8	B	B	A	B	A	B	A	B	H	B	B	H	A	B	A	B	H	A	H	A	B	A	B	B	A	A	B	A	H	B	A	A	A	B	A	B	A	A	A	H	B	B	A	H	B	A	H
AX-94847128	4B	10.3	B	B	A	B	A	B	A	B	H	B	B	H	A	B	A	B	H	A	-	A	B	A	B	B	A	A	B	A	H	B	A	A	A	B	A	B	A	A	A	-	B	B	A	H	B	A	-
AX-95227888	4B	10.6	B	B	A	B	A	B	A	B	H	B	B	H	A	B	A	B	H	A	H	A	B	A	B	B	A	A	B	A	-	B	A	A	A	B	A	B	A	A	A	H	B	B	A	H	B	A	H
AX-94457368	4B	11.2	B	-	A	B	A	B	A	-	-	B	B	H	A	B	A	-	H	A	H	A	B	A	B	B	A	A	B	A	H	-	A	A	A	B	A	B	A	A	A	H	B	-	A	H	-	A	-
AX-94950143	4B	13.4	B	B	A	B	A	B	A	-	-	B	B	H	A	A	A	-	-	A	H	A	B	A	B	B	A	A	B	A	H	B	A	A	A	B	A	B	A	A	A	H	H	B	A	H	B	H	B
AX-95192358	4B	14.1	B	B	A	B	A	B	A	B	H	B	B	H	A	A	A	B	H	A	H	H	B	A	B	B	A	A	B	A	H	B	A	A	A	B	A	B	A	A	A	H	H	B	A	H	B	H	B
AX-94717107	4B	15	B	B	A	B	A	B	A	B	H	B	B	H	A	A	A	B	H	A	H	H	B	A	B	B	A	A	B	A	H	A	A	A	A	B	A	B	A	A	A	H	H	B	A	H	B	H	B
AX-94556198	4B	15.5	B	B	A	B	A	B	A	B	A	B	B	-	A	A	A	B	A	A	H	A	B	A	B	B	A	A	B	A	-	A	A	A	A	B	A	B	A	A	A	H	A	B	A	-	B	A	B
AX-94930379	4B	16.6	B	B	A	B	A	B	A	B	H	B	B	H	A	A	A	B	H	A	H	H	B	A	A	B	A	A	B	A	H	A	A	A	A	B	A	B	A	A	A	H	H	B	A	H	B	H	B
AX-95096032	4B	17.1	B	B	A	B	A	B	A	B	H	B	B	-	A	A	A	B	-	A	H	H	B	A	A	B	A	A	B	A	-	A	A	A	A	B	A	B	A	A	A	H	H	B	A	H	B	H	B
AX-94778362	4B	17.5	B	B	A	B	A	B	A	B	H	B	B	H	A	A	A	B	H	A	H	H	B	A	A	B	A	A	B	A	H	A	A	A	A	B	A	B	A	A	A	H	H	B	A	H	B	H	B
AX-94495267	4B	17.8	B	B	A	B	A	B	A	B	A	B	B	H	A	A	A	B	-	A	H	-	B	A	A	B	A	A	B	A	-	A	A	A	A	B	A	B	A	A	A	-	-	B	A	H	B	H	B
AX-94472311	4B	19.7	A	B	A	B	A	B	A	B	H	B	B	H	A	A	A	B	B	H	B	H	B	A	A	B	-	A	B	A	H	A	A	A	A	B	A	B	A	-	A	H	H	B	H	H	A	H	B
AX-94448564	4B	20.7	A	B	A	B	A	B	A	B	H	B	B	H	A	A	A	B	H	A	B	H	B	A	A	B	A	A	B	A	H	A	A	A	A	B	A	B	A	A	A	H	H	B	A	H	A	H	B
AX-95084501	4B	21.3	A	B	A	B	A	B	A	B	H	B	B	H	A	A	A	B	H	A	B	H	B	A	A	B	A	A	B	A	H	A	A	A	A	B	A	B	A	A	A	H	H	B	A	-	A	H	B
AX-94830380	4B	21.8	A	B	A	B	A	B	A	B	H	B	B	H	A	A	A	B	H	A	B	H	B	A	A	B	A	A	B	A	H	A	A	A	A	B	A	B	A	A	A	H	H	B	A	H	A	H	B
AX-95630515	4B	22.6	A	B	A	B	A	B	A	B	H	B	B	H	A	A	A	B	H	A	B	H	B	A	A	B	A	A	B	A	H	A	A	A	A	B	A	B	A	A	A	H	H	B	A	H	A	H	B
AX-94534705	4B	26	H	B	A	B	A	B	A	B	H	B	B	H	A	A	A	B	H	A	B	H	A	H	A	B	A	A	B	A	A	A	A	B	A	B	A	B	A	H	A	A	H	A	A	B	A	H	B
AX-94798484	4B	27.2	-	B	A	H	A	B	A	B	A	B	B	H	A	A	A	B	A	A	B	H	A	H	A	B	A	A	B	A	A	A	A	B	A	B	A	B	A	H	A	A	H	A	A	B	A	H	B
AX-94694139	4B	28.5	H	B	A	H	A	B	A	H	A	B	B	B	A	A	A	B	A	A	B	H	A	H	A	B	A	A	B	A	A	A	H	B	A	B	A	B	A	H	A	A	H	A	A	B	A	H	B
AX-95630385	4B	32.9	B	B	A	A	A	A	A	A	A	B	A	A	H	A	H	B	A	A	B	H	A	H	A	B	A	A	B	-	A	-	H	B	A	B	A	H	H	B	A	A	A	A	A	B	H	B	B
AX-94617210	4B	33.6	B	B	A	A	A	A	A	A	A	B	A	A	-	A	H	B	A	H	B	H	A	H	A	-	A	-	B	A	A	A	-	B	A	B	-	H	H	B	A	A	A	A	A	B	H	B	B
AX-95103542	4B	34	B	B	A	A	A	A	A	A	A	B	A	A	H	A	-	B	A	A	B	H	A	H	A	B	A	A	B	A	A	A	B	B	A	B	A	H	H	B	A	A	A	A	A	B	H	B	B
[truncated: 1,793 more rows]
[truncated: 121 more columns]
